# Supplementary material for: Deciphering the Two-Step Hydride Mechanism of Monoamine Oxidase Flavoenzymes
Source: ACS Omega. 2024 Oct 10;9(42):43046–57. doi: 10.1021/acsomega.4c06575 (PMC11500147; doi:10.1021/acsomega.4c06575)
Supplement: Supplementary file 2 — ao4c06575_si_002.txt [file ao4c06575_si_002.txt]

Deciphering the Two-Step Hydride Mechanism of Monoamine Oxidase Flavoenzymes 

Martina Rajić, Alja Prah and Jernej Stare*

Theory Department, Laboratory for Computational Biochemistry and Drug Design 
National Institute of Chemistry, Hajdrihova 19, SI-1000 Ljubljana, Slovenia

*Corresponding author, e-mail: jernej.stare@ki.si 

SUPLLMENTARY INFORMATION: optimized and other relevant structures undertaken in the study

Plese note: (i) all structures are given in the xyz format; (ii) the structures are organized in nine sections. The order of these section follows the information flow in the article; (iii) the list of sections is given below. Use text search tool to navigate through.  

SECTION 1: Structures along the IRC profile (Fig. 3 and related text)
SECTION 2: Structures involved in HOMO/LUMO calculations (Fig. 4 and related text)
SECTION 3: Structures of R, TS and P with explicit hydration (12 models, Table 1 and related text)
SECTION 4: Structures of covalently bound intermediate (amine protonated/deprotonated) involved in NBO analysis (Fig. 6 and related text)
SECTION 5: Structures of a stable intermediate complex in explicit aqueous environment (gas and SCRF) (several structures, Fig. 7 and related text)
SECTION 6: PEA...LFN ion pair adduct with minimal solvation (Results and Discussion)
SECTION 7: Gas phase covalently bound intermediate with PEA, HIS and NMH (Results and Discussion)
SECTION 8: Structures involved in the proton transfer step (second step in Scheme 2 and related text) 
SECTION 9: Structures involved in IRC profiles of the proton transfer step (gas phase and explicitly solvated) (Fig. S3 and related text) 


***SECTION 1: Structures along the IRC profile (Fig. 3 and related text)

XYZ coordinates for forward IRC of hydride transfer step

51
Point 1
C     0.048077  3.083743 -2.775955
C     0.047710  3.084085 -1.379250
C     1.266406  3.083634 -0.692403
C     2.467332  3.087630 -1.399376
C     2.462307  3.084555 -2.794773
C     1.249992  3.082359 -3.483565
C    -1.251152  2.980189 -0.608759
C    -1.623462  1.525300 -0.433241
N    -2.419256  1.156102  0.595967
N     0.359321  0.194290  0.435124
C    -0.202652 -0.127102  1.630955
C    -0.687341 -1.424531  1.983444
N    -0.548395 -2.425385  1.041573
C     0.046114 -2.155822 -0.194978
C     0.493420 -0.858865 -0.491810
N    -1.219781 -1.730270  3.146318
C    -1.356809 -0.756082  4.105531
N    -0.922406  0.550032  3.780078
C    -0.361428  0.946924  2.587560
C     0.225787 -3.154098 -1.165339
C     0.804005 -2.876218 -2.401078
C     1.231669 -1.565311 -2.699133
C     1.075103 -0.582594 -1.731157
O    -1.841013 -0.946273  5.205902
O    -0.103115  2.127638  2.336802
C     1.856287 -1.235386 -4.029458
C     0.972729 -3.976237 -3.416629
C    -0.965471 -3.784674  1.358729
H    -1.049356  1.252978  4.498261
H     1.407985  0.437881 -1.918068
H     2.766330 -1.821046 -4.200221
H     2.118941 -0.175901 -4.077661
H     1.172909 -1.453947 -4.857583
H     0.451764 -3.736822 -4.349914
H     2.028921 -4.122502 -3.667755
H    -0.100315 -4.168116 -0.964336
H    -1.717383 -4.124762  0.639821
H    -1.388499 -3.778799  2.359776
H     0.580259 -4.923761 -3.041756
H    -0.104345 -4.459284  1.326724
H     1.260059  3.047220  0.395148
H     3.408585  3.085113 -0.858525
H     3.399376  3.086404 -3.343279
H     1.239158  3.083711 -4.569454
H    -0.897593  3.084734 -3.314217
H    -1.143681  3.437685  0.379417
H    -2.059075  3.496945 -1.146631
H    -0.292844  1.026755 -0.059773
H    -1.738187  0.926099 -1.340099
H    -2.871290  0.255164  0.625736
H    -2.468530  1.728270  1.428394

51
Point 2
C     0.048189  3.083755 -2.776003
C     0.047389  3.084521 -1.379181
C     1.266278  3.083618 -0.692573
C     2.467264  3.087657 -1.399315
C     2.462361  3.084487 -2.794879
C     1.250098  3.082163 -3.483519
C    -1.252053  2.980915 -0.609527
C    -1.616250  1.523029 -0.432983
N    -2.421619  1.155938  0.597284
N     0.360125  0.193175  0.437113
C    -0.201281 -0.127045  1.627685
C    -0.688026 -1.425541  1.983429
N    -0.548192 -2.425038  1.041473
C     0.045861 -2.155883 -0.194903
C     0.493145 -0.858665 -0.490773
N    -1.219670 -1.730402  3.145885
C    -1.356815 -0.756076  4.105557
N    -0.922065  0.550018  3.779946
C    -0.361498  0.948538  2.587939
C     0.225659 -3.154430 -1.165488
C     0.803908 -2.876264 -2.400790
C     1.231758 -1.564889 -2.698967
C     1.075302 -0.582341 -1.731069
O    -1.840917 -0.946238  5.205617
O    -0.102980  2.127209  2.337372
C     1.856224 -1.235369 -4.029384
C     0.972704 -3.976174 -3.416582
C    -0.965521 -3.784810  1.358819
H    -1.049983  1.252729  4.498294
H     1.407398  0.438590 -1.917651
H     2.766446 -1.820824 -4.200215
H     2.118850 -0.175940 -4.077573
H     1.172794 -1.454490 -4.857307
H     0.451714 -3.736650 -4.349847
H     2.029036 -4.121867 -3.667599
H    -0.099401 -4.168652 -0.963865
H    -1.717229 -4.124541  0.639973
H    -1.388578 -3.778294  2.359933
H     0.580192 -4.923653 -3.041844
H    -0.103881 -4.458609  1.327533
H     1.259755  3.046645  0.394774
H     3.408533  3.085055 -0.858490
H     3.399484  3.086793 -3.343280
H     1.239030  3.084370 -4.569369
H    -0.897533  3.085098 -3.314072
H    -1.142982  3.437924  0.378660
H    -2.059674  3.498902 -1.145675
H    -0.338538  1.037999 -0.077146
H    -1.748145  0.933427 -1.344455
H    -2.877631  0.257629  0.624227
H    -2.469858  1.727229  1.429469

51
Point 3
C     0.048257  3.083797 -2.775975
C     0.047075  3.084847 -1.379146
C     1.266209  3.083594 -0.692721
C     2.467235  3.087637 -1.399296
C     2.462420  3.084456 -2.794936
C     1.250164  3.082100 -3.483537
C    -1.252856  2.981673 -0.610226
C    -1.609738  1.521068 -0.433064
N    -2.423880  1.155786  0.598626
N     0.361211  0.191486  0.439267
C    -0.199892 -0.126899  1.624613
C    -0.688630 -1.426658  1.983370
N    -0.547959 -2.424731  1.041411
C     0.045599 -2.155978 -0.194855
C     0.492988 -0.858312 -0.489634
N    -1.219549 -1.730540  3.145562
C    -1.356891 -0.755971  4.105634
N    -0.921764  0.550108  3.779784
C    -0.361554  0.950004  2.588278
C     0.225561 -3.154713 -1.165561
C     0.803770 -2.876388 -2.400521
C     1.231834 -1.564445 -2.698741
C     1.075428 -0.582153 -1.731060
O    -1.840780 -0.946226  5.205298
O    -0.102830  2.126826  2.337864
C     1.856208 -1.235334 -4.029336
C     0.972677 -3.976135 -3.416505
C    -0.965586 -3.784918  1.358910
H    -1.050484  1.252875  4.498077
H     1.406796  0.439057 -1.917259
H     2.766408 -1.820838 -4.200029
H     2.118728 -0.175932 -4.077583
H     1.172651 -1.454590 -4.857072
H     0.451708 -3.736330 -4.349666
H     2.029045 -4.121477 -3.667475
H    -0.099167 -4.169023 -0.964008
H    -1.717100 -4.124102  0.639896
H    -1.388711 -3.778281  2.359946
H     0.580214 -4.923654 -3.041899
H    -0.103709 -4.458157  1.327660
H     1.259525  3.046489  0.394501
H     3.408593  3.085113 -0.858529
H     3.399586  3.086965 -3.343312
H     1.239118  3.084487 -4.569427
H    -0.897546  3.085184 -3.313892
H    -1.142626  3.437746  0.378380
H    -2.059927  3.500967 -1.145113
H    -0.384115  1.052506 -0.095968
H    -1.758494  0.940432 -1.348400
H    -2.882764  0.259632  0.623340
H    -2.471730  1.726756  1.430053

51
Point 4
C     0.048319  3.083838 -2.775946
C     0.046762  3.085142 -1.379102
C     1.266143  3.083572 -0.692864
C     2.467212  3.087613 -1.399281
C     2.462476  3.084431 -2.794991
C     1.250218  3.082054 -3.483559
C    -1.253690  2.982468 -0.610926
C    -1.603612  1.519277 -0.433331
N    -2.426184  1.155651  0.599977
N     0.362599  0.189352  0.441612
C    -0.198491 -0.126718  1.621532
C    -0.689190 -1.427783  1.983346
N    -0.547717 -2.424423  1.041348
C     0.045342 -2.156090 -0.194813
C     0.492838 -0.857883 -0.488467
N    -1.219433 -1.730671  3.145254
C    -1.356974 -0.755854  4.105718
N    -0.921473  0.550207  3.779618
C    -0.361642  0.951462  2.588604
C     0.225462 -3.154983 -1.165623
C     0.803636 -2.876516 -2.400265
C     1.231904 -1.564013 -2.698520
C     1.075539 -0.581962 -1.731074
O    -1.840640 -0.946219  5.204988
O    -0.102670  2.126458  2.338348
C     1.856195 -1.235298 -4.029291
C     0.972651 -3.976103 -3.416426
C    -0.965654 -3.785023  1.358994
H    -1.050958  1.253058  4.497838
H     1.406242  0.439507 -1.916887
H     2.766356 -1.820875 -4.199844
H     2.118623 -0.175924 -4.077594
H     1.172505 -1.454648 -4.856847
H     0.451702 -3.736011 -4.349482
H     2.029050 -4.121118 -3.667358
H    -0.099010 -4.169368 -0.964197
H    -1.716985 -4.123624  0.639797
H    -1.388839 -3.778314  2.359952
H     0.580237 -4.923663 -3.041951
H    -0.103555 -4.457722  1.327701
H     1.259310  3.046412  0.394250
H     3.408665  3.085184 -0.858578
H     3.399683  3.087109 -3.343345
H     1.239215  3.084550 -4.569490
H    -0.897568  3.085232 -3.313704
H    -1.142330  3.437492  0.378171
H    -2.060101  3.503164 -1.144551
H    -0.428530  1.069062 -0.115777
H    -1.768933  0.947596 -1.352227
H    -2.887559  0.261462  0.622591
H    -2.473788  1.726392  1.430596

51
Point 5
C     0.048381  3.083876 -2.775921
C     0.046442  3.085417 -1.379046
C     1.266081  3.083548 -0.693003
C     2.467196  3.087588 -1.399269
C     2.462532  3.084407 -2.795042
C     1.250266  3.082014 -3.483580
C    -1.254586  2.983320 -0.611642
C    -1.597943  1.517713 -0.433844
N    -2.428537  1.155530  0.601353
N     0.364370  0.186681  0.444211
C    -0.197068 -0.126524  1.618432
C    -0.689705 -1.428920  1.983360
N    -0.547468 -2.424109  1.041281
C     0.045091 -2.156224 -0.194778
C     0.492696 -0.857389 -0.487268
N    -1.219329 -1.730794  3.144953
C    -1.357061 -0.755732  4.105808
N    -0.921186  0.550308  3.779448
C    -0.361770  0.952917  2.588930
C     0.225355 -3.155245 -1.165679
C     0.803506 -2.876642 -2.400020
C     1.231969 -1.563590 -2.698304
C     1.075640 -0.581763 -1.731106
O    -1.840501 -0.946212  5.204685
O    -0.102513  2.126102  2.338800
C     1.856184 -1.235261 -4.029249
C     0.972625 -3.976074 -3.416347
C    -0.965726 -3.785124  1.359074
H    -1.051417  1.253250  4.497595
H     1.405743  0.439947 -1.916529
H     2.766301 -1.820921 -4.199661
H     2.118528 -0.175917 -4.077601
H     1.172360 -1.454690 -4.856627
H     0.451694 -3.735697 -4.349301
H     2.029054 -4.120773 -3.667247
H    -0.098877 -4.169701 -0.964396
H    -1.716877 -4.123129  0.639688
H    -1.388964 -3.778359  2.359957
H     0.580258 -4.923674 -3.042002
H    -0.103402 -4.457286  1.327702
H     1.259129  3.046396  0.394022
H     3.408745  3.085261 -0.858631
H     3.399780  3.087244 -3.343376
H     1.239313  3.084599 -4.569554
H    -0.897591  3.085263 -3.313510
H    -1.142076  3.437209  0.377999
H    -2.060212  3.505549 -1.143973
H    -0.471293  1.088303 -0.136352
H    -1.779594  0.955005 -1.356030
H    -2.892145  0.263174  0.621929
H    -2.475994  1.726095  1.431140

51
Point 6
C     0.048450  3.083914 -2.775896
C     0.046090  3.085699 -1.378976
C     1.266012  3.083522 -0.693149
C     2.467183  3.087559 -1.399259
C     2.462595  3.084383 -2.795093
C     1.250314  3.081975 -3.483602
C    -1.255603  2.984304 -0.612423
C    -1.592565  1.516347 -0.434671
N    -2.431064  1.155426  0.602825
N     0.366518  0.183470  0.447095
C    -0.195540 -0.126326  1.615185
C    -0.690198 -1.430124  1.983401
N    -0.547198 -2.423781  1.041203
C     0.044832 -2.156384 -0.194747
C     0.492567 -0.856823 -0.485967
N    -1.219235 -1.730921  3.144641
C    -1.357153 -0.755599  4.105895
N    -0.920880  0.550416  3.779266
C    -0.361942  0.954440  2.589265
C     0.225229 -3.155518 -1.165731
C     0.803372 -2.876772 -2.399767
C     1.232034 -1.563149 -2.698076
C     1.075735 -0.581536 -1.731139
O    -1.840355 -0.946207  5.204369
O    -0.102334  2.125755  2.339277
C     1.856173 -1.235222 -4.029202
C     0.972599 -3.976044 -3.416260
C    -0.965806 -3.785226  1.359155
H    -1.051897  1.253451  4.497331
H     1.405287  0.440394 -1.916171
H     2.766241 -1.820975 -4.199468
H     2.118436 -0.175906 -4.077610
H     1.172203 -1.454728 -4.856394
H     0.451683 -3.735367 -4.349109
H     2.029061 -4.120415 -3.667134
H    -0.098750 -4.170055 -0.964610
H    -1.716776 -4.122598  0.639557
H    -1.389098 -3.778411  2.359963
H     0.580279 -4.923690 -3.042057
H    -0.103234 -4.456826  1.327675
H     1.258977  3.046435  0.393797
H     3.408829  3.085348 -0.858689
H     3.399881  3.087383 -3.343408
H     1.239417  3.084643 -4.569617
H    -0.897615  3.085287 -3.313305
H    -1.141826  3.436880  0.377852
H    -2.060324  3.508268 -1.143346
H    -0.511804  1.108128 -0.157596
H    -1.791193  0.963178 -1.360058
H    -2.896930  0.264873  0.621287
H    -2.478461  1.725864  1.431792

51
Point 7
C     0.048542  3.083962 -2.775867
C     0.045615  3.086088 -1.378890
C     1.265907  3.083487 -0.693341
C     2.467168  3.087518 -1.399255
C     2.462679  3.084351 -2.795157
C     1.250373  3.081924 -3.483631
C    -1.256975  2.985701 -0.613438
C    -1.587473  1.515291 -0.436265
N    -2.434273  1.155355  0.604622
N     0.369528  0.179126  0.450747
C    -0.193639 -0.126148  1.611314
C    -0.690739 -1.431612  1.983437
N    -0.546855 -2.423413  1.041107
C     0.044519 -2.156586 -0.194733
C     0.492474 -0.856148 -0.484309
N    -1.219141 -1.731084  3.144262
C    -1.357255 -0.755422  4.105954
N    -0.920478  0.550563  3.779033
C    -0.362201  0.956259  2.589624
C     0.225042 -3.155872 -1.165789
C     0.803206 -2.876916 -2.399447
C     1.232101 -1.562594 -2.697772
C     1.075826 -0.581211 -1.731118
O    -1.840166 -0.946202  5.203967
O    -0.102078  2.125415  2.339879
C     1.856155 -1.235167 -4.029134
C     0.972566 -3.976000 -3.416142
C    -0.965909 -3.785342  1.359251
H    -1.052529  1.253689  4.496976
H     1.404798  0.440963 -1.915739
H     2.766158 -1.821046 -4.199216
H     2.118334 -0.175877 -4.077638
H     1.171991 -1.454776 -4.856094
H     0.451661 -3.734943 -4.348864
H     2.029071 -4.119959 -3.666994
H    -0.098611 -4.170525 -0.964880
H    -1.716673 -4.121941  0.639349
H    -1.389277 -3.778485  2.359973
H     0.580308 -4.923719 -3.042133
H    -0.103008 -4.456279  1.327613
H     1.258818  3.046541  0.393532
H     3.408914  3.085463 -0.858760
H     3.400008  3.087563 -3.343445
H     1.239545  3.084693 -4.569687
H    -0.897635  3.085322 -3.313066
H    -1.141546  3.436479  0.377653
H    -2.060616  3.511925 -1.142586
H    -0.544900  1.125626 -0.179129
H    -1.806243  0.974075 -1.365080
H    -2.903286  0.266935  0.620468
H    -2.481822  1.725725  1.432856

51
Point 8
C     0.048663  3.084032 -2.775831
C     0.044941  3.086703 -1.378813
C     1.265719  3.083444 -0.693602
C     2.467140  3.087451 -1.399268
C     2.462801  3.084307 -2.795243
C     1.250461  3.081850 -3.483671
C    -1.258845  2.987765 -0.614759
C    -1.583578  1.514887 -0.438990
N    -2.438316  1.155420  0.606704
N     0.373989  0.173254  0.455320
C    -0.191380 -0.126148  1.607074
C    -0.691312 -1.433404  1.983383
N    -0.546423 -2.423078  1.041000
C     0.044143 -2.156811 -0.194773
C     0.492554 -0.855550 -0.482250
N    -1.219069 -1.731314  3.143809
C    -1.357342 -0.755176  4.105890
N    -0.919931  0.550773  3.778732
C    -0.362559  0.958316  2.589900
C     0.224742 -3.156350 -1.165850
C     0.803001 -2.877052 -2.399023
C     1.232154 -1.561885 -2.697329
C     1.075883 -0.580714 -1.730900
O    -1.839914 -0.946197  5.203437
O    -0.101652  2.125219  2.340706
C     1.856119 -1.235080 -4.029015
C     0.972525 -3.975919 -3.415968
C    -0.966036 -3.785469  1.359358
H    -1.053414  1.253971  4.496473
H     1.404289  0.441719 -1.915189
H     2.766033 -1.821141 -4.198864
H     2.118233 -0.175812 -4.077716
H     1.171694 -1.454849 -4.855683
H     0.451615 -3.734381 -4.348538
H     2.029087 -4.119362 -3.666819
H    -0.098479 -4.171177 -0.965216
H    -1.716573 -4.121156  0.639018
H    -1.389527 -3.778595  2.359982
H     0.580360 -4.923771 -3.042246
H    -0.102733 -4.455682  1.327510
H     1.258630  3.046753  0.393221
H     3.408963  3.085610 -0.858824
H     3.400175  3.087809 -3.343489
H     1.239701  3.084737 -4.569760
H    -0.897626  3.085402 -3.312837
H    -1.141269  3.436115  0.377333
H    -2.061362  3.516881 -1.141708
H    -0.562337  1.135984 -0.199995
H    -1.825910  0.988870 -1.371282
H    -2.912238  0.269778  0.619210
H    -2.486599  1.725779  1.434466

51
Point 9
C     0.048790  3.084135 -2.775802
C     0.044109  3.087589 -1.378802
C     1.265417  3.083409 -0.693910
C     2.467075  3.087353 -1.399304
C     2.462951  3.084256 -2.795344
C     1.250583  3.081748 -3.483715
C    -1.260971  2.990357 -0.616154
C    -1.581775  1.515266 -0.442430
N    -2.442436  1.155709  0.608581
N     0.379848  0.166615  0.460089
C    -0.189258 -0.126550  1.603770
C    -0.691814 -1.435146  1.983173
N    -0.545967 -2.422950  1.040912
C     0.043756 -2.157039 -0.194907
C     0.493028 -0.855485 -0.480199
N    -1.219058 -1.731602  3.143356
C    -1.357371 -0.754887  4.105604
N    -0.919294  0.551026  3.778391
C    -0.362928  0.960131  2.589920
C     0.224325 -3.156904 -1.165906
C     0.802788 -2.877115 -2.398536
C     1.232149 -1.561107 -2.696744
C     1.075876 -0.580084 -1.730374
O    -1.839621 -0.946187  5.202820
O    -0.101039  2.125358  2.341697
C     1.856051 -1.234954 -4.028823
C     0.972484 -3.975785 -3.415743
C    -0.966166 -3.785585  1.359443
H    -1.054472  1.254275  4.495857
H     1.403869  0.442557 -1.914482
H     2.765858 -1.821240 -4.198421
H     2.118160 -0.175714 -4.077859
H     1.171345 -1.454946 -4.855181
H     0.451546 -3.733755 -4.348159
H     2.029100 -4.118696 -3.666633
H    -0.098431 -4.171931 -0.965561
H    -1.716483 -4.120413  0.638609
H    -1.389823 -3.778730  2.359967
H     0.580442 -4.923820 -3.042381
H    -0.102521 -4.455224  1.327397
H     1.258418  3.047079  0.392900
H     3.408910  3.085748 -0.858830
H     3.400370  3.088099 -3.343534
H     1.239855  3.084741 -4.569823
H    -0.897547  3.085569 -3.312739
H    -1.141121  3.436129  0.376900
H    -2.062584  3.522451 -1.140880
H    -0.566792  1.138067 -0.218974
H    -1.847456  1.005547 -1.377660
H    -2.923172  0.273662  0.617218
H    -2.492352  1.726140  1.436083

51
Point 10
C     0.048898  3.084280 -2.775808
C     0.043181  3.088728 -1.378874
C     1.264997  3.083408 -0.694242
C     2.466944  3.087225 -1.399360
C     2.463115  3.084200 -2.795455
C     1.250731  3.081620 -3.483758
C    -1.263102  2.993237 -0.617420
C    -1.581666  1.516146 -0.446095
N    -2.446118  1.156218  0.610011
N     0.386671  0.159921  0.464656
C    -0.187428 -0.127364  1.601835
C    -0.692236 -1.436671  1.982882
N    -0.545519 -2.423071  1.040836
C     0.043376 -2.157363 -0.195114
C     0.494013 -0.856128 -0.478363
N    -1.219125 -1.731934  3.142934
C    -1.357333 -0.754594  4.105109
N    -0.918626  0.551292  3.778017
C    -0.363227  0.961571  2.589690
C     0.223804 -3.157490 -1.165968
C     0.802586 -2.877086 -2.398026
C     1.232064 -1.560310 -2.696047
C     1.075847 -0.579424 -1.729603
O    -1.839301 -0.946162  5.202142
O    -0.100279  2.125796  2.342772
C     1.855938 -1.234792 -4.028546
C     0.972452 -3.975586 -3.415483
C    -0.966287 -3.785707  1.359486
H    -1.055575  1.254595  4.495156
H     1.403571  0.443383 -1.913490
H     2.765625 -1.821328 -4.197892
H     2.118114 -0.175594 -4.078035
H     1.170979 -1.455055 -4.854612
H     0.451461 -3.733129 -4.347754
H     2.029106 -4.118019 -3.666457
H    -0.098526 -4.172704 -0.965907
H    -1.716405 -4.119819  0.638198
H    -1.390140 -3.778871  2.359908
H     0.580555 -4.923824 -3.042497
H    -0.102446 -4.455004  1.327308
H     1.258150  3.047480  0.392569
H     3.408722  3.085830 -0.858747
H     3.400583  3.088399 -3.343574
H     1.239990  3.084678 -4.569877
H    -0.897391  3.085838 -3.312848
H    -1.141173  3.436681  0.376453
H    -2.064030  3.527961 -1.140155
H    -0.569797  1.136198 -0.237014
H    -1.868723  1.022168 -1.383603
H    -2.935363  0.278754  0.614198
H    -2.498521  1.726991  1.437090

51
Point 11
C     0.048972  3.084480 -2.775870
C     0.042192  3.090084 -1.379014
C     1.264462  3.083459 -0.694592
C     2.466727  3.087069 -1.399425
C     2.463284  3.084141 -2.795567
C     1.250896  3.081467 -3.483799
C    -1.265115  2.996253 -0.618474
C    -1.583043  1.517433 -0.449894
N    -2.449231  1.156891  0.611022
N     0.394054  0.153469  0.469021
C    -0.185738 -0.128473  1.600982
C    -0.692612 -1.438006  1.982602
N    -0.545081 -2.423401  1.040762
C     0.043000 -2.157885 -0.195350
C     0.495533 -0.857402 -0.476692
N    -1.219275 -1.732306  3.142537
C    -1.357247 -0.754312  4.104459
N    -0.917955  0.551549  3.777597
C    -0.363417  0.962734  2.589312
C     0.223187 -3.158109 -1.166062
C     0.802394 -2.876974 -2.397513
C     1.231902 -1.559508 -2.695277
C     1.075857 -0.578816 -1.728679
O    -1.838957 -0.946112  5.201406
O    -0.099410  2.126407  2.343890
C     1.855770 -1.234594 -4.028175
C     0.972434 -3.975317 -3.415199
C    -0.966408 -3.785864  1.359489
H    -1.056645  1.254915  4.494384
H     1.403399  0.444157 -1.912116
H     2.765330 -1.821397 -4.197260
H     2.118074 -0.175454 -4.078194
H     1.170609 -1.455161 -4.853986
H     0.451366 -3.732523 -4.347338
H     2.029109 -4.117343 -3.666294
H    -0.098801 -4.173483 -0.966306
H    -1.716355 -4.119399  0.637815
H    -1.390473 -3.779014  2.359806
H     0.580696 -4.923754 -3.042557
H    -0.102509 -4.455029  1.327258
H     1.257776  3.047903  0.392221
H     3.408385  3.085820 -0.858571
H     3.400810  3.088683 -3.343597
H     1.240109  3.084525 -4.569927
H    -0.897174  3.086205 -3.313177
H    -1.141415  3.437696  0.376082
H    -2.065488  3.533214 -1.139517
H    -0.573914  1.132059 -0.254213
H    -1.889094  1.038031 -1.389045
H    -2.948730  0.285163  0.609948
H    -2.504955  1.728600  1.437205

51
Point 12
C     0.049004  3.084747 -2.775998
C     0.041175  3.091603 -1.379205
C     1.263824  3.083576 -0.694954
C     2.466417  3.086891 -1.399488
C     2.463448  3.084075 -2.795670
C     1.251067  3.081292 -3.483840
C    -1.266946  2.999287 -0.619301
C    -1.585645  1.519045 -0.453809
N    -2.451754  1.157645  0.611733
N     0.401621  0.147421  0.473210
C    -0.184020 -0.129737  1.600828
C    -0.692955 -1.439206  1.982382
N    -0.544658 -2.423888  1.040697
C     0.042647 -2.158643 -0.195571
C     0.497544 -0.859142 -0.475082
N    -1.219515 -1.732715  3.142163
C    -1.357130 -0.754052  4.103713
N    -0.917303  0.551784  3.777130
C    -0.363480  0.963714  2.588882
C     0.222482 -3.158774 -1.166211
C     0.802209 -2.876795 -2.397014
C     1.231676 -1.558721 -2.694480
C     1.075964 -0.578318 -1.727665
O    -1.838594 -0.946031  5.200622
O    -0.098469  2.127084  2.345011
C     1.855543 -1.234362 -4.027718
C     0.972433 -3.974980 -3.414904
C    -0.966538 -3.786081  1.359459
H    -1.057639  1.255207  4.493572
H     1.403369  0.444845 -1.910372
H     2.764979 -1.821439 -4.196523
H     2.118016 -0.175291 -4.078290
H     1.170243 -1.455249 -4.853323
H     0.451267 -3.731944 -4.346926
H     2.029115 -4.116666 -3.666141
H    -0.099278 -4.174283 -0.966830
H    -1.716353 -4.119149  0.637473
H    -1.390827 -3.779175  2.359671
H     0.580862 -4.923595 -3.042547
H    -0.102688 -4.455272  1.327248
H     1.257267  3.048302  0.391858
H     3.407906  3.085694 -0.858312
H     3.401044  3.088922 -3.343589
H     1.240223  3.084275 -4.569975
H    -0.896925  3.086660 -3.313703
H    -1.141794  3.438979  0.375845
H    -2.066799  3.538229 -1.138928
H    -0.579338  1.126709 -0.270452
H    -1.908384  1.052851 -1.394061
H    -2.963409  0.293002  0.604412
H    -2.511734  1.731189  1.436301

51
Point 13
C     0.048990  3.085086 -2.776189
C     0.040155  3.093224 -1.379429
C     1.263100  3.083765 -0.695320
C     2.466018  3.086696 -1.399542
C     2.463595  3.084002 -2.795755
C     1.251231  3.081100 -3.483883
C    -1.268581  3.002259 -0.619929
C    -1.589180  1.520897 -0.457834
N    -2.453700  1.158383  0.612289
N     0.409094  0.141858  0.477214
C    -0.182179 -0.131050  1.601081
C    -0.693264 -1.440316  1.982230
N    -0.544261 -2.424490  1.040659
C     0.042346 -2.159613 -0.195742
C     0.499967 -0.861179 -0.473447
N    -1.219841 -1.733155  3.141807
C    -1.356998 -0.753816  4.102913
N    -0.916688  0.551987  3.776620
C    -0.363411  0.964560  2.588461
C     0.221702 -3.159492 -1.166424
C     0.802023 -2.876573 -2.396548
C     1.231402 -1.557974 -2.693695
C     1.076202 -0.577961 -1.726582
O    -1.838223 -0.945919  5.199811
O    -0.097482  2.127757  2.346104
C     1.855261 -1.234100 -4.027190
C     0.972451 -3.974583 -3.414611
C    -0.966690 -3.786373  1.359410
H    -1.058541  1.255445  4.492749
H     1.403503  0.445413 -1.908341
H     2.764583 -1.821442 -4.195694
H     2.117922 -0.175102 -4.078292
H     1.169886 -1.455303 -4.852645
H     0.451173 -3.731397 -4.346533
H     2.029133 -4.115983 -3.665996
H    -0.099963 -4.175114 -0.967528
H    -1.716405 -4.119050  0.637170
H    -1.391206 -3.779382  2.359515
H     0.581054 -4.923353 -3.042472
H    -0.102955 -4.455692  1.327267
H     1.256621  3.048655  0.391485
H     3.407299  3.085443 -0.857984
H     3.401276  3.089093 -3.343536
H     1.240341  3.083926 -4.570025
H    -0.896670  3.087187 -3.314382
H    -1.142221  3.440302  0.375777
H    -2.067863  3.543120 -1.138327
H    -0.585810  1.120844 -0.285838
H    -1.926642  1.066614 -1.398758
H    -2.979653  0.302443  0.597598
H    -2.519102  1.734938  1.434295

51
Point 14
C     0.048930  3.085497 -2.776433
C     0.039154  3.094893 -1.379679
C     1.262311  3.084023 -0.695683
C     2.465544  3.086491 -1.399582
C     2.463715  3.083919 -2.795815
C     1.251377  3.080899 -3.483931
C    -1.270026  3.005119 -0.620398
C    -1.593374  1.522913 -0.461953
N    -2.455079  1.159003  0.612832
N     0.416283  0.136812  0.481001
C    -0.180191 -0.132343  1.601556
C    -0.693524 -1.441360  1.982135
N    -0.543897 -2.425176  1.040658
C     0.042128 -2.160742 -0.195841
C     0.502705 -0.863371 -0.471744
N    -1.220245 -1.733612  3.141463
C    -1.356861 -0.753604  4.102088
N    -0.916119  0.552153  3.776080
C    -0.363221  0.965297  2.588078
C     0.220860 -3.160255 -1.166700
C     0.801830 -2.876327 -2.396125
C     1.231095 -1.557285 -2.692942
C     1.076591 -0.577759 -1.725432
O    -1.837853 -0.945777  5.198993
O    -0.096471  2.128387  2.347148
C     1.854930 -1.233810 -4.026614
C     0.972486 -3.974140 -3.414336
C    -0.966870 -3.786743  1.359352
H    -1.059353  1.255617  4.491941
H     1.403818  0.445834 -1.906127
H     2.764158 -1.821394 -4.194802
H     2.117780 -0.174883 -4.078185
H     1.169541 -1.455314 -4.851972
H     0.451091 -3.730886 -4.346177
H     2.029166 -4.115289 -3.665856
H    -0.100852 -4.175972 -0.968413
H    -1.716512 -4.119076  0.636901
H    -1.391614 -3.779660  2.359352
H     0.581273 -4.923046 -3.042353
H    -0.103286 -4.456247  1.327297
H     1.255856  3.048957  0.391110
H     3.406592  3.085072 -0.857602
H     3.401496  3.089175 -3.343432
H     1.240468  3.083488 -4.570080
H    -0.896432  3.087775 -3.315166
H    -1.142598  3.441460  0.375900
H    -2.068643  3.548002 -1.137645
H    -0.592982  1.114922 -0.300553
H    -1.943995  1.079430 -1.403207
H    -2.997669  0.313684  0.589525
H    -2.527358  1.740002  1.431097

51
Point 15
C     0.048829  3.085974 -2.776718
C     0.038184  3.096567 -1.379947
C     1.261479  3.084343 -0.696034
C     2.465012  3.086284 -1.399605
C     2.463802  3.083823 -2.795847
C     1.251499  3.080695 -3.483983
C    -1.271299  3.007843 -0.620754
C    -1.597999  1.525026 -0.466146
N    -2.455899  1.159407  0.613482
N     0.423074  0.132281  0.484539
C    -0.178081 -0.133579  1.602143
C    -0.693725 -1.442347  1.982083
N    -0.543568 -2.425922  1.040700
C     0.042015 -2.161972 -0.195857
C     0.505659 -0.865615 -0.469967
N    -1.220712 -1.734074  3.141124
C    -1.356731 -0.753415  4.101261
N    -0.915599  0.552282  3.775522
C    -0.362933  0.965936  2.587740
C     0.219976 -3.161047 -1.167026
C     0.801622 -2.876076 -2.395756
C     1.230772 -1.556669 -2.692227
C     1.077135 -0.577708 -1.724217
O    -1.837494 -0.945608  5.198190
O    -0.095455  2.128954  2.348120
C     1.854559 -1.233496 -4.026010
C     0.972535 -3.973667 -3.414091
C    -0.967084 -3.787188  1.359295
H    -1.060085  1.255722  4.491159
H     1.404321  0.446093 -1.903816
H     2.763720 -1.821286 -4.193881
H     2.117582 -0.174632 -4.077972
H     1.169209 -1.455274 -4.851321
H     0.451029 -3.730411 -4.345871
H     2.029218 -4.114581 -3.665722
H    -0.101927 -4.176837 -0.969464
H    -1.716672 -4.119199  0.636658
H    -1.392050 -3.780021  2.359194
H     0.581519 -4.922697 -3.042220
H    -0.103665 -4.456900  1.327324
H     1.254998  3.049217  0.390743
H     3.405812  3.084599 -0.857182
H     3.401696  3.089158 -3.343276
H     1.240604  3.082979 -4.570139
H    -0.896224  3.088414 -3.316009
H    -1.142842  3.442324  0.376205
H    -2.069145  3.552947 -1.136828
H    -0.600522  1.109276 -0.314563
H    -1.960534  1.091418 -1.407453
H    -3.017488  0.326892  0.580225
H    -2.536773  1.746521  1.426578

51
Point 16
C     0.048693  3.086506 -2.777031
C     0.037259  3.098209 -1.380229
C     1.260627  3.084714 -0.696365
C     2.464440  3.086081 -1.399609
C     2.463850  3.083712 -2.795850
C     1.251593  3.080495 -3.484040
C    -1.272415  3.010413 -0.621029
C    -1.602869  1.527188 -0.470372
N    -2.456163  1.159506  0.614337
N     0.429388  0.128251  0.487802
C    -0.175903 -0.134733  1.602770
C    -0.693858 -1.443280  1.982064
N    -0.543272 -2.426703  1.040781
C     0.042018 -2.163249 -0.195787
C     0.508723 -0.867830 -0.468142
N    -1.221222 -1.734525  3.140786
C    -1.356615 -0.753248  4.100448
N    -0.915128  0.552373  3.774961
C    -0.362577  0.966487  2.587444
C     0.219070 -3.161840 -1.167385
C     0.801395 -2.875836 -2.395441
C     1.230446 -1.556131 -2.691550
C     1.077827 -0.577798 -1.722949
O    -1.837152 -0.945417  5.197419
O    -0.094450  2.129447  2.349009
C     1.854161 -1.233164 -4.025399
C     0.972593 -3.973182 -3.413887
C    -0.967331 -3.787693  1.359246
H    -1.060749  1.255768  4.490410
H     1.405008  0.446193 -1.901478
H     2.763282 -1.821112 -4.192969
H     2.117328 -0.174352 -4.077666
H     1.168888 -1.455183 -4.850702
H     0.450991 -3.729975 -4.345629
H     2.029288 -4.113860 -3.665594
H    -0.103160 -4.177680 -0.970634
H    -1.716881 -4.119391  0.636440
H    -1.392510 -3.780462  2.359049
H     0.581790 -4.922332 -3.042099
H    -0.104080 -4.457622  1.327339
H     1.254076  3.049450  0.390393
H     3.404989  3.084050 -0.856741
H     3.401867  3.089040 -3.343074
H     1.240744  3.082420 -4.570202
H    -0.896056  3.089095 -3.316872
H    -1.142904  3.442835  0.376665
H    -2.069393  3.557970 -1.135853
H    -0.608241  1.104009 -0.327965
H    -1.976272  1.102648 -1.411515
H    -3.038927  0.342176  0.569741
H    -2.547508  1.754586  1.420594

51
Point 17
C     0.048530  3.087077 -2.777358
C     0.036390  3.099785 -1.380519
C     1.259777  3.085122 -0.696671
C     2.463850  3.085887 -1.399593
C     2.463859  3.083587 -2.795826
C     1.251657  3.080307 -3.484100
C    -1.273388  3.012811 -0.621251
C    -1.607826  1.529355 -0.474570
N    -2.455875  1.159224  0.615469
N     0.435168  0.124703  0.490774
C    -0.173723 -0.135792  1.603393
C    -0.693925 -1.444154  1.982069
N    -0.543003 -2.427495  1.040895
C     0.042133 -2.164524 -0.195637
C     0.511796 -0.869956 -0.466310
N    -1.221753 -1.734952  3.140448
C    -1.356518 -0.753098  4.099665
N    -0.914704  0.552430  3.774411
C    -0.362188  0.966960  2.587184
C     0.218167 -3.162609 -1.167757
C     0.801148 -2.875616 -2.395181
C     1.230134 -1.555677 -2.690913
C     1.078644 -0.578008 -1.721648
O    -1.836836 -0.945214  5.196695
O    -0.093469  2.129864  2.349815
C     1.853748 -1.232818 -4.024798
C     0.972656 -3.972703 -3.413730
C    -0.967607 -3.788240  1.359207
H    -1.061354  1.255768  4.489696
H     1.405863  0.446146 -1.899173
H     2.762859 -1.820875 -4.192099
H     2.117026 -0.174046 -4.077287
H     1.168576 -1.455045 -4.850123
H     0.450981 -3.729579 -4.345455
H     2.029374 -4.113137 -3.665475
H    -0.104505 -4.178473 -0.971863
H    -1.717131 -4.119627  0.636245
H    -1.392982 -3.780962  2.358922
H     0.582079 -4.921972 -3.042013
H    -0.104522 -4.458384  1.327336
H     1.253123  3.049669  0.390068
H     3.404153  3.083455 -0.856294
H     3.402004  3.088828 -3.342837
H     1.240884  3.081837 -4.570269
H    -0.895929  3.089806 -3.317724
H    -1.142768  3.442995  0.377242
H    -2.069425  3.563024 -1.134730
H    -0.615997  1.099105 -0.340912
H    -1.991188  1.113154 -1.415384
H    -3.061766  0.359610  0.558085
H    -2.559545  1.764182  1.413038

51
Point 18
C     0.048348  3.087669 -2.777690
C     0.035585  3.101271 -1.380811
C     1.258950  3.085549 -0.696947
C     2.463259  3.085705 -1.399560
C     2.463832  3.083450 -2.795781
C     1.251692  3.080134 -3.484162
C    -1.274227  3.015031 -0.621435
C    -1.612748  1.531494 -0.478688
N    -2.455069  1.158515  0.616917
N     0.440390  0.121600  0.493452
C    -0.171599 -0.136752  1.603983
C    -0.693931 -1.444966  1.982093
N    -0.542757 -2.428277  1.041033
C     0.042346 -2.165759 -0.195420
C     0.514789 -0.871951 -0.464514
N    -1.222283 -1.735345  3.140113
C    -1.356445 -0.752961  4.098923
N    -0.914321  0.552456  3.773883
C    -0.361803  0.967365  2.586951
C     0.217290 -3.163332 -1.168124
C     0.800886 -2.875424 -2.394971
C     1.229847 -1.555302 -2.690315
C     1.079558 -0.578312 -1.720345
O    -1.836549 -0.945004  5.196024
O    -0.092525  2.130207  2.350538
C     1.853333 -1.232469 -4.024220
C     0.972718 -3.972242 -3.413622
C    -0.967903 -3.788806  1.359179
H    -1.061913  1.255736  4.489018
H     1.406857  0.445976 -1.896946
H     2.762458 -1.820582 -4.191297
H     2.116682 -0.173722 -4.076858
H     1.168273 -1.454869 -4.849584
H     0.450996 -3.729223 -4.345349
H     2.029472 -4.112420 -3.665365
H    -0.105911 -4.179195 -0.973098
H    -1.717417 -4.119880  0.636074
H    -1.393456 -3.781497  2.358814
H     0.582376 -4.921635 -3.041973
H    -0.104980 -4.459162  1.327315
H     1.252170  3.049882  0.389772
H     3.403329  3.082844 -0.855855
H     3.402106  3.088537 -3.342578
H     1.241019  3.081253 -4.570336
H    -0.895841  3.090534 -3.318542
H    -1.142440  3.442843  0.377901
H    -2.069277  3.568041 -1.133489
H    -0.623675  1.094546 -0.353456
H    -2.005281  1.122985 -1.419043
H    -3.085735  0.379248  0.545306
H    -2.572576  1.775140  1.403921

51
Point 19
C     0.048154  3.088270 -2.778018
C     0.034845  3.102665 -1.381102
C     1.258157  3.085985 -0.697194
C     2.462680  3.085538 -1.399514
C     2.463775  3.083302 -2.795718
C     1.251703  3.079978 -3.484224
C    -1.274946  3.017082 -0.621591
C    -1.617575  1.533590 -0.482713
N    -2.453836  1.157388  0.618677
N     0.445096  0.118881  0.495864
C    -0.169559 -0.137620  1.604530
C    -0.693887 -1.445717  1.982133
N    -0.542526 -2.429035  1.041185
C     0.042636 -2.166937 -0.195148
C     0.517662 -0.873803 -0.462777
N    -1.222800 -1.735702  3.139783
C    -1.356395 -0.752832  4.098225
N    -0.913973  0.552458  3.773382
C    -0.361450  0.967716  2.586737
C     0.216451 -3.164001 -1.168477
C     0.800610 -2.875258 -2.394803
C     1.229591 -1.554999 -2.689752
C     1.080542 -0.578685 -1.719055
O    -1.836290 -0.944795  5.195408
O    -0.091622  2.130487  2.351189
C     1.852924 -1.232120 -4.023671
C     0.972776 -3.971807 -3.413559
C    -0.968213 -3.789375  1.359159
H    -1.062439  1.255684  4.488371
H     1.407965  0.445706 -1.894813
H     2.762084 -1.820244 -4.190574
H     2.116308 -0.173386 -4.076397
H     1.167974 -1.454664 -4.849082
H     0.451032 -3.728901 -4.345305
H     2.029575 -4.111718 -3.665265
H    -0.107343 -4.179840 -0.974301
H    -1.717732 -4.120132  0.635925
H    -1.393924 -3.782043  2.358724
H     0.582674 -4.921327 -3.041983
H    -0.105451 -4.459942  1.327278
H     1.251233  3.050096  0.389506
H     3.402532  3.082235 -0.855430
H     3.402174  3.088183 -3.342305
H     1.241147  3.080684 -4.570404
H    -0.895787  3.091272 -3.319317
H    -1.141939  3.442436  0.378612
H    -2.068982  3.572983 -1.132157
H    -0.631262  1.090260 -0.365663
H    -2.018665  1.132252 -1.422500
H    -3.110249  0.400889  0.531643
H    -2.586212  1.787237  1.393298

51
Point 20
C     0.047954  3.088869 -2.778339
C     0.034170  3.103964 -1.381389
C     1.257404  3.086421 -0.697413
C     2.462121  3.085386 -1.399457
C     2.463694  3.083147 -2.795644
C     1.251693  3.079839 -3.484286
C    -1.275557  3.018975 -0.621723
C    -1.622259  1.535626 -0.486628
N    -2.452266  1.155869  0.620742
N     0.449321  0.116491  0.498037
C    -0.167617 -0.138408  1.605036
C    -0.693806 -1.446410  1.982184
N    -0.542304 -2.429761  1.041344
C     0.042984 -2.168047 -0.194837
C     0.520383 -0.875509 -0.461120
N    -1.223292 -1.736021  3.139460
C    -1.356368 -0.752709  4.097572
N    -0.913652  0.552440  3.772913
C    -0.361132  0.968022  2.586544
C     0.215657 -3.164613 -1.168807
C     0.800326 -2.875118 -2.394671
C     1.229368 -1.554756 -2.689223
C     1.081570 -0.579106 -1.717796
O    -1.836059 -0.944589  5.194843
O    -0.090761  2.130711  2.351769
C     1.852525 -1.231775 -4.023153
C     0.972827 -3.971401 -3.413536
C    -0.968531 -3.789934  1.359147
H    -1.062943  1.255624  4.487750
H     1.409156  0.445363 -1.892787
H     2.761736 -1.819872 -4.189933
H     2.115912 -0.173044 -4.075919
H     1.167677 -1.454436 -4.848611
H     0.451085 -3.728609 -4.345313
H     2.029679 -4.111036 -3.665176
H    -0.108767 -4.180409 -0.975449
H    -1.718070 -4.120370  0.635797
H    -1.394380 -3.782582  2.358651
H     0.582965 -4.921052 -3.042041
H    -0.105928 -4.460710  1.327226
H     1.250325  3.050314  0.389269
H     3.401771  3.081644 -0.855027
H     3.402213  3.087783 -3.342029
H     1.241266  3.080141 -4.570470
H    -0.895761  3.092012 -3.320045
H    -1.141293  3.441829  0.379351
H    -2.068565  3.577807 -1.130766
H    -0.638735  1.086179 -0.377490
H    -2.031404  1.141026 -1.425753
H    -3.134801  0.424312  0.517146
H    -2.600371  1.800321  1.381107

51
Point 21
C     0.047752  3.089461 -2.778650
C     0.033552  3.105177 -1.381670
C     1.256693  3.086852 -0.697607
C     2.461583  3.085246 -1.399393
C     2.463593  3.082984 -2.795561
C     1.251667  3.079717 -3.484347
C    -1.276070  3.020726 -0.621833
C    -1.626785  1.537599 -0.490437
N    -2.450490  1.154008  0.623081
N     0.453131  0.114370  0.500009
C    -0.165764 -0.139130  1.605511
C    -0.693695 -1.447051  1.982245
N    -0.542089 -2.430452  1.041505
C     0.043374 -2.169089 -0.194497
C     0.522954 -0.877082 -0.459542
N    -1.223757 -1.736306  3.139146
C    -1.356363 -0.752588  4.096960
N    -0.913351  0.552408  3.772475
C    -0.360842  0.968295  2.586378
C     0.214909 -3.165171 -1.169114
C     0.800036 -2.875000 -2.394566
C     1.229178 -1.554565 -2.688723
C     1.082628 -0.579557 -1.716573
O    -1.835851 -0.944390  5.194322
O    -0.089939  2.130888  2.352289
C     1.852140 -1.231438 -4.022666
C     0.972869 -3.971024 -3.413545
C    -0.968853 -3.790476  1.359139
H    -1.063442  1.255563  4.487150
H     1.410411  0.444966 -1.890861
H     2.761414 -1.819475 -4.189368
H     2.115500 -0.172699 -4.075434
H     1.167381 -1.454193 -4.848167
H     0.451149 -3.728341 -4.345363
H     2.029782 -4.110375 -3.665095
H    -0.110166 -4.180909 -0.976533
H    -1.718428 -4.120585  0.635688
H    -1.394821 -3.783102  2.358591
H     0.583245 -4.920807 -3.042140
H    -0.106409 -4.461461  1.327164
H     1.249450  3.050537  0.389058
H     3.401047  3.081078 -0.854644
H     3.402227  3.087349 -3.341753
H     1.241376  3.079627 -4.570535
H    -0.895757  3.092750 -3.320728
H    -1.140523  3.441069  0.380106
H    -2.068045  3.582506 -1.129336
H    -0.646098  1.082229 -0.388979
H    -2.043615  1.149413 -1.428814
H    -3.158792  0.449262  0.501860
H    -2.614892  1.814233  1.367319

51
Point 22
C     0.047544  3.090056 -2.778959
C     0.032976  3.106338 -1.381950
C     1.256008  3.087285 -0.697783
C     2.461058  3.085115 -1.399321
C     2.463476  3.082812 -2.795470
C     1.251627  3.079606 -3.484409
C    -1.276506  3.022384 -0.621922
C    -1.631231  1.539532 -0.494218
N    -2.448674  1.151916  0.625629
N     0.456655  0.112431  0.501846
C    -0.163953 -0.139816  1.605977
C    -0.693554 -1.447658  1.982318
N    -0.541872 -2.431123  1.041667
C     0.043803 -2.170091 -0.194127
C     0.525436 -0.878567 -0.458008
N    -1.224204 -1.736567  3.138834
C    -1.356377 -0.752464  4.096373
N    -0.913059  0.552365  3.772059
C    -0.360571  0.968544  2.586234
C     0.214191 -3.165691 -1.169402
C     0.799737 -2.874899 -2.394481
C     1.229017 -1.554411 -2.688238
C     1.083727 -0.580037 -1.715363
O    -1.835661 -0.944192  5.193828
O    -0.089133  2.131027  2.352764
C     1.851761 -1.231100 -4.022197
C     0.972903 -3.970665 -3.413582
C    -0.969184 -3.791008  1.359135
H    -1.063958  1.255506  4.486552
H     1.411741  0.444521 -1.888989
H     2.761108 -1.819050 -4.188863
H     2.115070 -0.172347 -4.074937
H     1.167077 -1.453933 -4.847733
H     0.451222 -3.728084 -4.345449
H     2.029883 -4.109721 -3.665021
H    -0.111562 -4.181357 -0.977572
H    -1.718811 -4.120778  0.635594
H    -1.395258 -3.783606  2.358540
H     0.583517 -4.920585 -3.042279
H    -0.106905 -4.462208  1.327091
H     1.248594  3.050775  0.388865
H     3.400348  3.080528 -0.854275
H     3.402221  3.086881 -3.341474
H     1.241479  3.079134 -4.570601
H    -0.895771  3.093503 -3.321382
H    -1.139633  3.440173  0.380893
H    -2.067427  3.587163 -1.127843
H    -0.653470  1.078276 -0.400414
H    -2.055625  1.157663 -1.431761
H    -3.181518  0.475239  0.486194
H    -2.629409  1.828748  1.352014

51
Point 23
C     0.047329  3.090663 -2.779269
C     0.032429  3.107470 -1.382232
C     1.255337  3.087728 -0.697948
C     2.460536  3.084990 -1.399243
C     2.463342  3.082629 -2.795371
C     1.251574  3.079505 -3.484472
C    -1.276875  3.023976 -0.621983
C    -1.635654  1.541435 -0.498025
N    -2.446943  1.149694  0.628318
N     0.459982  0.110618  0.503595
C    -0.162149 -0.140486  1.606451
C    -0.693378 -1.448246  1.982404
N    -0.541647 -2.431787  1.041832
C     0.044275 -2.171070 -0.193727
C     0.527877 -0.879996 -0.456492
N    -1.224640 -1.736809  3.138520
C    -1.356410 -0.752338  4.095801
N    -0.912771  0.552312  3.771657
C    -0.360307  0.968775  2.586110
C     0.213489 -3.166187 -1.169676
C     0.799425 -2.874812 -2.394411
C     1.228882 -1.554286 -2.687756
C     1.084881 -0.580548 -1.714146
O    -1.835484 -0.943994  5.193348
O    -0.088331  2.131134  2.353205
C     1.851383 -1.230757 -4.021736
C     0.972929 -3.970316 -3.413644
C    -0.969528 -3.791538  1.359134
H    -1.064511  1.255456  4.485946
H     1.413160  0.444028 -1.887133
H     2.760811 -1.818595 -4.188405
H     2.114615 -0.171983 -4.074423
H     1.166759 -1.453654 -4.847298
H     0.451304 -3.727831 -4.345566
H     2.029983 -4.109062 -3.664950
H    -0.112970 -4.181766 -0.978583
H    -1.719224 -4.120949  0.635512
H    -1.395696 -3.784101  2.358498
H     0.583784 -4.920380 -3.042458
H    -0.107423 -4.462963  1.327007
H     1.247742  3.051035  0.388684
H     3.399660  3.079987 -0.853913
H     3.402196  3.086377 -3.341191
H     1.241579  3.078653 -4.570667
H    -0.895802  3.094282 -3.322022
H    -1.138623  3.439140  0.381728
H    -2.066715  3.591835 -1.126255
H    -0.660922  1.074228 -0.412004
H    -2.067681  1.165960 -1.434633
H    -3.202921  0.502131  0.470252
H    -2.643297  1.843428  1.335629

51
Point 24
C     0.047101  3.091300 -2.779590
C     0.031894  3.108606 -1.382524
C     1.254663  3.088192 -0.698107
C     2.460006  3.084867 -1.399156
C     2.463188  3.082428 -2.795264
C     1.251508  3.079411 -3.484539
C    -1.277182  3.025541 -0.622008
C    -1.640151  1.543326 -0.501944
N    -2.445423  1.147455  0.631060
N     0.463220  0.108870  0.505304
C    -0.160302 -0.141169  1.606958
C    -0.693159 -1.448833  1.982504
N    -0.541406 -2.432464  1.042004
C     0.044799 -2.172055 -0.193287
C     0.530345 -0.881414 -0.454950
N    -1.225079 -1.737041  3.138197
C    -1.356462 -0.752210  4.095227
N    -0.912478  0.552251  3.771257
C    -0.360039  0.968987  2.586000
C     0.212786 -3.166672 -1.169943
C     0.799092 -2.874735 -2.394351
C     1.228772 -1.554185 -2.687261
C     1.086125 -0.581100 -1.712889
O    -1.835315 -0.943791  5.192868
O    -0.087513  2.131213  2.353619
C     1.850994 -1.230399 -4.021269
C     0.972944 -3.969968 -3.413731
C    -0.969897 -3.792079  1.359134
H    -1.065120  1.255413  4.485316
H     1.414705  0.443481 -1.885241
H     2.760514 -1.818097 -4.187981
H     2.114124 -0.171595 -4.073879
H     1.166415 -1.453348 -4.846847
H     0.451394 -3.727569 -4.345716
H     2.030081 -4.108380 -3.664881
H    -0.114428 -4.182150 -0.979591
H    -1.719682 -4.121100  0.635439
H    -1.396149 -3.784598  2.358461
H     0.584050 -4.920185 -3.042680
H    -0.107982 -4.463748  1.326909
H     1.246878  3.051329  0.388509
H     3.398966  3.079444 -0.853550
H     3.402152  3.085824 -3.340896
H     1.241676  3.078176 -4.570737
H    -0.895849  3.095111 -3.322663
H    -1.137469  3.437950  0.382638
H    -2.065905  3.596617 -1.124513
H    -0.668593  1.069964 -0.424046
H    -2.080126  1.174540 -1.437482
H    -3.223017  0.529656  0.454367
H    -2.655776  1.858000  1.318705

51
Point 25
C     0.046850  3.091993 -2.779931
C     0.031354  3.109786 -1.382833
C     1.253963  3.088697 -0.698267
C     2.459448  3.084743 -1.399058
C     2.463010  3.082200 -2.795143
C     1.251425  3.079321 -3.484610
C    -1.277431  3.027120 -0.621987
C    -1.644875  1.545233 -0.506103
N    -2.444256  1.145360  0.633746
N     0.466492  0.107127  0.507033
C    -0.158343 -0.141898  1.607525
C    -0.692881 -1.449442  1.982622
N    -0.541137 -2.433182  1.042193
C     0.045400 -2.173083 -0.192793
C     0.532938 -0.882874 -0.453324
N    -1.225541 -1.737269  3.137855
C    -1.356534 -0.752080  4.094632
N    -0.912175  0.552184  3.770846
C    -0.359753  0.969178  2.585894
C     0.212056 -3.167166 -1.170211
C     0.798725 -2.874667 -2.394298
C     1.228686 -1.554102 -2.686732
C     1.087512 -0.581717 -1.711541
O    -1.835150 -0.943573  5.192369
O    -0.086656  2.131268  2.354011
C     1.850579 -1.230009 -4.020777
C     0.972947 -3.969605 -3.413848
C    -0.970306 -3.792650  1.359135
H    -1.065808  1.255379  4.484641
H     1.416439  0.442859 -1.883237
H     2.760204 -1.817536 -4.187580
H     2.113577 -0.171168 -4.073284
H     1.166025 -1.453001 -4.846355
H     0.451494 -3.727283 -4.345905
H     2.030179 -4.107646 -3.664812
H    -0.115990 -4.182521 -0.980633
H    -1.720205 -4.121231  0.635373
H    -1.396634 -3.785115  2.358428
H     0.584319 -4.919993 -3.042960
H    -0.108609 -4.464598  1.326792
H     1.245972  3.051678  0.388333
H     3.398244  3.078879 -0.853174
H     3.402089  3.085197 -3.340580
H     1.241775  3.077685 -4.570812
H    -0.895916  3.096026 -3.323327
H    -1.136122  3.436555  0.383659
H    -2.064982  3.601641 -1.122518
H    -0.676707  1.065305 -0.436962
H    -2.093430  1.183724 -1.440382
H    -3.241592  0.557229  0.439066
H    -2.666022  1.872193  1.301918

51
Point 26
C     0.046568  3.092761 -2.780300
C     0.030799  3.111031 -1.383163
C     1.253227  3.089260 -0.698433
C     2.458854  3.084615 -1.398946
C     2.462799  3.081934 -2.795007
C     1.251319  3.079235 -3.484689
C    -1.277611  3.028716 -0.621903
C    -1.649924  1.547157 -0.510567
N    -2.443563  1.143563  0.636225
N     0.469865  0.105366  0.508804
C    -0.156232 -0.142690  1.608173
C    -0.692528 -1.450086  1.982762
N    -0.540829 -2.433959  1.042409
C     0.046099 -2.174174 -0.192230
C     0.535716 -0.884407 -0.451578
N    -1.226040 -1.737498  3.137490
C    -1.356628 -0.751955  4.094006
N    -0.911862  0.552114  3.770413
C    -0.359412  0.969334  2.585795
C     0.211284 -3.167679 -1.170484
C     0.798313 -2.874608 -2.394250
C     1.228631 -1.554038 -2.686151
C     1.089092 -0.582416 -1.710069
O    -1.834989 -0.943335  5.191842
O    -0.085746  2.131295  2.354379
C     1.850128 -1.229577 -4.020248
C     0.972933 -3.969219 -3.414001
C    -0.970770 -3.793264  1.359138
H    -1.066582  1.255356  4.483913
H     1.418414  0.442144 -1.881068
H     2.759872 -1.816893 -4.187200
H     2.112954 -0.170687 -4.072621
H     1.165572 -1.452601 -4.845807
H     0.451604 -3.726963 -4.346141
H     2.030274 -4.106842 -3.664742
H    -0.117692 -4.182887 -0.981726
H    -1.720816 -4.121340  0.635311
H    -1.397163 -3.785667  2.358402
H     0.584594 -4.919800 -3.043312
H    -0.109331 -4.465539  1.326649
H     1.245011  3.052099  0.388150
H     3.397481  3.078284 -0.852780
H     3.402000  3.084473 -3.340237
H     1.241876  3.077177 -4.570894
H    -0.896010  3.097055 -3.324025
H    -1.134529  3.434893  0.384825
H    -2.063942  3.606957 -1.120177
H    -0.685433  1.060108 -0.451031
H    -2.107897  1.193699 -1.443334
H    -3.258594  0.584577  0.424780
H    -2.673423  1.885472  1.286246

51
Point 27
C     0.046247  3.093630 -2.780703
C     0.030221  3.112360 -1.383519
C     1.252443  3.089899 -0.698609
C     2.458213  3.084483 -1.398820
C     2.462550  3.081620 -2.794852
C     1.251187  3.079157 -3.484777
C    -1.277703  3.030318 -0.621731
C    -1.655429  1.549105 -0.515415
N    -2.443462  1.142287  0.638286
N     0.473407  0.103572  0.510643
C    -0.153928 -0.143566  1.608920
C    -0.692075 -1.450781  1.982928
N    -0.540468 -2.434816  1.042665
C     0.046926 -2.175352 -0.191583
C     0.538746 -0.886046 -0.449671
N    -1.226595 -1.737731  3.137097
C    -1.356745 -0.751840  4.093340
N    -0.911545  0.552043  3.769948
C    -0.358963  0.969440  2.585711
C     0.210458 -3.168221 -1.170764
C     0.797843 -2.874558 -2.394208
C     1.228619 -1.553996 -2.685500
C     1.090925 -0.583220 -1.708431
O    -1.834835 -0.943069  5.191278
O    -0.084765  2.131286  2.354719
C     1.849629 -1.229087 -4.019668
C     0.972893 -3.968798 -3.414199
C    -0.971308 -3.793936  1.359143
H    -1.067439  1.255343  4.483127
H     1.420700  0.441315 -1.878677
H     2.759508 -1.816146 -4.186846
H     2.112236 -0.170136 -4.071868
H     1.165034 -1.452132 -4.845176
H     0.451723 -3.726592 -4.346437
H     2.030361 -4.105949 -3.664675
H    -0.119577 -4.183250 -0.982891
H    -1.721540 -4.121417  0.635255
H    -1.397752 -3.786270  2.358385
H     0.584870 -4.919601 -3.043757
H    -0.110182 -4.466607  1.326470
H     1.243980  3.052616  0.387956
H     3.396667  3.077648 -0.852362
H     3.401880  3.083622 -3.339861
H     1.241978  3.076647 -4.570985
H    -0.896136  3.098232 -3.324766
H    -1.132622  3.432863  0.386183
H    -2.062776  3.612615 -1.117370
H    -0.695000  1.054178 -0.466558
H    -2.123863  1.204682 -1.446345
H    -3.273762  0.610665  0.412496
H    -2.677641  1.897393  1.272703

51
Point 28
C     0.045881  3.094609 -2.781137
C     0.029623  3.113756 -1.383895
C     1.251617  3.090624 -0.698798
C     2.457531  3.084350 -1.398679
C     2.462258  3.081247 -2.794679
C     1.251020  3.079092 -3.484873
C    -1.277687  3.031871 -0.621448
C    -1.661467  1.551057 -0.520657
N    -2.443999  1.141747  0.639718
N     0.477113  0.101769  0.512532
C    -0.151436 -0.144520  1.609764
C    -0.691503 -1.451531  1.983123
N    -0.540044 -2.435760  1.042973
C     0.047899 -2.176617 -0.190844
C     0.542042 -0.887789 -0.447597
N    -1.227215 -1.737968  3.136677
C    -1.356883 -0.751743  4.092641
N    -0.911237  0.551974  3.769450
C    -0.358360  0.969476  2.585649
C     0.209582 -3.168791 -1.171047
C     0.797313 -2.874521 -2.394170
C     1.228668 -1.553984 -2.684767
C     1.093052 -0.584143 -1.706610
O    -1.834699 -0.942774  5.190681
O    -0.083713  2.131230  2.355021
C     1.849077 -1.228533 -4.019030
C     0.972819 -3.968339 -3.414451
C    -0.971929 -3.794668  1.359153
H    -1.068346  1.255338  4.482294
H     1.423334  0.440360 -1.876043
H     2.759109 -1.815280 -4.186536
H     2.111411 -0.169506 -4.071015
H     1.164391 -1.451580 -4.844449
H     0.451845 -3.726159 -4.346800
H     2.030432 -4.104962 -3.664615
H    -0.121653 -4.183606 -0.984123
H    -1.722397 -4.121446  0.635203
H    -1.398406 -3.786929  2.358379
H     0.585134 -4.919396 -3.044312
H    -0.111187 -4.467819  1.326244
H     1.242884  3.053243  0.387749
H     3.395808  3.076974 -0.851926
H     3.401723  3.082621 -3.339458
H     1.242076  3.076105 -4.571084
H    -0.896304  3.099567 -3.325540
H    -1.130351  3.430360  0.387767
H    -2.061484  3.618564 -1.114008
H    -0.705509  1.047456 -0.483474
H    -2.141360  1.216684 -1.449390
H    -3.287045  0.634269  0.403253
H    -2.678523  1.907485  1.262276

51
Point 29
C     0.045478  3.095676 -2.781583
C     0.029026  3.115154 -1.384273
C     1.250779  3.091421 -0.698993
C     2.456831  3.084224 -1.398533
C     2.461927  3.080817 -2.794495
C     1.250817  3.079049 -3.484972
C    -1.277548  3.033275 -0.621042
C    -1.667970  1.552975 -0.526174
N    -2.445077  1.141996  0.640425
N     0.480870  0.100035  0.514403
C    -0.148838 -0.145518  1.610662
C    -0.690813 -1.452318  1.983346
N    -0.539558 -2.436763  1.043333
C     0.049008 -2.177932 -0.190029
C     0.545523 -0.889583 -0.445415
N    -1.227887 -1.738200  3.136243
C    -1.357034 -0.751670  4.091934
N    -0.910957  0.551907  3.768931
C    -0.357584  0.969431  2.585617
C     0.208686 -3.169371 -1.171319
C     0.796739 -2.874498 -2.394138
C     1.228797 -1.554010 -2.683963
C     1.095446 -0.585168 -1.704647
O    -1.834595 -0.942457  5.190073
O    -0.082608  2.131119  2.355288
C     1.848488 -1.227923 -4.018348
C     0.972701 -3.967852 -3.414758
C    -0.972626 -3.795438  1.359167
H    -1.069238  1.255336  4.481453
H     1.426281  0.439294 -1.873229
H     2.758683 -1.814309 -4.186298
H     2.110494 -0.168805 -4.070074
H     1.163646 -1.450950 -4.843629
H     0.451960 -3.725662 -4.347228
H     2.030473 -4.103912 -3.664571
H    -0.123861 -4.183941 -0.985381
H    -1.723382 -4.121404  0.635160
H    -1.399107 -3.787629  2.358391
H     0.585363 -4.919186 -3.044977
H    -0.112340 -4.469157  1.325967
H     1.241766  3.053972  0.387536
H     3.394936  3.076289 -0.851493
H     3.401526  3.081477 -3.339045
H     1.242158  3.075581 -4.571188
H    -0.896515  3.101027 -3.326316
H    -1.127735  3.427329  0.389573
H    -2.060093  3.624616 -1.110098
H    -0.716905  1.040020 -0.501548
H    -2.159962  1.229404 -1.452373
H    -3.298693  0.654918  0.397356
H    -2.676278  1.915440  1.255511

51
Point 30
C     0.045048  3.096798 -2.782020
C     0.028451  3.116485 -1.384634
C     1.249966  3.092265 -0.699191
C     2.456145  3.084113 -1.398389
C     2.461569  3.080340 -2.794310
C     1.250581  3.079036 -3.485069
C    -1.277282  3.034453 -0.620513
C    -1.674841  1.554839 -0.531846
N    -2.446536  1.142946  0.640469
N     0.484549  0.098437  0.516184
C    -0.146227 -0.146517  1.611561
C    -0.690021 -1.453119  1.983594
N    -0.539014 -2.437797  1.043738
C     0.050226 -2.179255 -0.189159
C     0.549084 -0.891368 -0.443193
N    -1.228591 -1.738421  3.135806
C    -1.357192 -0.751623  4.091247
N    -0.910720  0.551839  3.768406
C    -0.356648  0.969302  2.585622
C     0.207806 -3.169943 -1.171569
C     0.796140 -2.874492 -2.394110
C     1.229016 -1.554076 -2.683105
C     1.098054 -0.586268 -1.702597
O    -1.834534 -0.942129  5.189476
O    -0.081466  2.130951  2.355532
C     1.847877 -1.227274 -4.017641
C     0.972531 -3.967347 -3.415114
C    -0.973384 -3.796219  1.359185
H    -1.070051  1.255328  4.480638
H     1.429481  0.438142 -1.870319
H     2.758239 -1.813257 -4.186158
H     2.109511 -0.168053 -4.069068
H     1.162806 -1.450250 -4.842730
H     0.452052 -3.725104 -4.347710
H     2.030468 -4.102837 -3.664556
H    -0.126129 -4.184242 -0.986622
H    -1.724479 -4.121274  0.635127
H    -1.399838 -3.788344  2.358419
H     0.585530 -4.918974 -3.045741
H    -0.113622 -4.470588  1.325635
H     1.240673  3.054780  0.387322
H     3.394089  3.075619 -0.851084
H     3.401293  3.080211 -3.338646
H     1.242213  3.075104 -4.571289
H    -0.896766  3.102566 -3.327057
H    -1.124815  3.423771  0.391570
H    -2.058608  3.630624 -1.105702
H    -0.729017  1.032068 -0.520340
H    -2.179225  1.242548 -1.455216
H    -3.308958  0.672569  0.394501
H    -2.671562  1.921430  1.252078

51
Point 31
C     0.044602  3.097947 -2.782432
C     0.027912  3.117702 -1.384966
C     1.249199  3.093135 -0.699385
C     2.455490  3.084022 -1.398256
C     2.461190  3.079825 -2.794132
C     1.250312  3.079058 -3.485161
C    -1.276900  3.035379 -0.619873
C    -1.681999  1.556648 -0.537605
N    -2.448221  1.144424  0.640005
N     0.488060  0.097011  0.517830
C    -0.143663 -0.147491  1.612426
C    -0.689144 -1.453918  1.983862
N    -0.538415 -2.438838  1.044183
C     0.051530 -2.180557 -0.188251
C     0.552652 -0.893105 -0.440981
N    -1.229307 -1.738624  3.135375
C    -1.357356 -0.751600  4.090596
N    -0.910524  0.551766  3.767884
C    -0.355587  0.969097  2.585662
C     0.206965 -3.170495 -1.171788
C     0.795536 -2.874500 -2.394084
C     1.229332 -1.554185 -2.682208
C     1.100832 -0.587420 -1.700501
O    -1.834521 -0.941797  5.188904
O    -0.080298  2.130728  2.355761
C     1.847261 -1.226598 -4.016921
C     0.972305 -3.966832 -3.415515
C    -0.974190 -3.796992  1.359206
H    -1.070751  1.255310  4.479866
H     1.432884  0.436922 -1.867380
H     2.757785 -1.812148 -4.186131
H     2.108488 -0.167263 -4.068014
H     1.161883 -1.449486 -4.841764
H     0.452106 -3.724484 -4.348234
H     2.030407 -4.101766 -3.664577
H    -0.128403 -4.184502 -0.987815
H    -1.725674 -4.121040  0.635106
H    -1.400581 -3.789055  2.358466
H     0.585614 -4.918756 -3.046591
H    -0.115017 -4.472087  1.325248
H     1.239637  3.055640  0.387112
H     3.393290  3.074988 -0.850714
H     3.401026  3.078847 -3.338279
H     1.242230  3.074695 -4.571385
H    -0.897053  3.104144 -3.327739
H    -1.121630  3.419691  0.393733
H    -2.057013  3.636552 -1.100881
H    -0.741615  1.023900 -0.539283
H    -2.198787  1.255889 -1.457898
H    -3.318185  0.687773  0.393987
H    -2.665193  1.925933  1.251060

51
Point 32
C     0.044144  3.099100 -2.782808
C     0.027416  3.118777 -1.385258
C     1.248492  3.094010 -0.699573
C     2.454878  3.083954 -1.398140
C     2.460798  3.079278 -2.793969
C     1.250012  3.079117 -3.485243
C    -1.276419  3.036057 -0.619133
C    -1.689390  1.558415 -0.543418
N    -2.450027  1.146263  0.639196
N     0.491350  0.095765  0.519318
C    -0.141180 -0.148424  1.613238
C    -0.688199 -1.454702  1.984150
N    -0.537759 -2.439871  1.044659
C     0.052906 -2.181824 -0.187315
C     0.556184 -0.894773 -0.438810
N    -1.230019 -1.738808  3.134954
C    -1.357527 -0.751595  4.089985
N    -0.910364  0.551683  3.767372
C    -0.354434  0.968828  2.585735
C     0.206180 -3.171020 -1.171971
C     0.794941 -2.874522 -2.394057
C     1.229750 -1.554334 -2.681280
C     1.103748 -0.588607 -1.698387
O    -1.834557 -0.941467  5.188361
O    -0.079096  2.130454  2.355989
C     1.846648 -1.225903 -4.016197
C     0.972019 -3.966310 -3.415957
C    -0.975034 -3.797742  1.359226
H    -1.071327  1.255277  4.479145
H     1.436459  0.435649 -1.864451
H     2.757324 -1.810998 -4.186224
H     2.107444 -0.166447 -4.066923
H     1.160883 -1.448662 -4.840737
H     0.452111 -3.723798 -4.348789
H     2.030280 -4.100720 -3.664644
H    -0.130646 -4.184720 -0.988946
H    -1.726960 -4.120693  0.635097
H    -1.401325 -3.789744  2.358528
H     0.585600 -4.918530 -3.047517
H    -0.116512 -4.473636  1.324803
H     1.238682  3.056529  0.386908
H     3.392553  3.074410 -0.850394
H     3.400727  3.077407 -3.337955
H     1.242200  3.074369 -4.571471
H    -0.897373  3.105734 -3.328347
H    -1.118211  3.415104  0.396042
H    -2.055285  3.642415 -1.095686
H    -0.754594  1.015694 -0.558167
H    -2.218430  1.269302 -1.460421
H    -3.326657  0.701202  0.395086
H    -2.657893  1.929459  1.251495

51
Point 33
C     0.043679  3.100246 -2.783142
C     0.026965  3.119699 -1.385508
C     1.247850  3.094878 -0.699753
C     2.454313  3.083909 -1.398046
C     2.460394  3.078705 -2.793825
C     1.249680  3.079214 -3.485315
C    -1.275859  3.036511 -0.618307
C    -1.697002  1.560162 -0.549282
N    -2.451909  1.148348  0.638165
N     0.494410  0.094680  0.520651
C    -0.138784 -0.149316  1.613994
C    -0.687193 -1.455470  1.984454
N    -0.537043 -2.440892  1.045164
C     0.054347 -2.183055 -0.186356
C     0.559666 -0.896367 -0.436689
N    -1.230720 -1.738974  3.134544
C    -1.357706 -0.751605  4.089413
N    -0.910232  0.551589  3.766870
C    -0.353216  0.968502  2.585834
C     0.205458 -3.171520 -1.172117
C     0.794363 -2.874555 -2.394026
C     1.230275 -1.554521 -2.680324
C     1.106792 -0.589821 -1.696263
O    -1.834643 -0.941142  5.187845
O    -0.077851  2.130130  2.356211
C     1.846046 -1.225192 -4.015470
C     0.971666 -3.965779 -3.416437
C    -0.975915 -3.798461  1.359242
H    -1.071789  1.255230  4.478468
H     1.440196  0.434330 -1.861546
H     2.756857 -1.809817 -4.186445
H     2.106392 -0.165609 -4.065797
H     1.159806 -1.447773 -4.839651
H     0.452055 -3.723038 -4.349367
H     2.030078 -4.099709 -3.664765
H    -0.132844 -4.184898 -0.990010
H    -1.728336 -4.120222  0.635100
H    -1.402066 -3.790401  2.358604
H     0.585474 -4.918290 -3.048516
H    -0.118109 -4.475230  1.324297
H     1.237819  3.057429  0.386713
H     3.391883  3.073893 -0.850129
H     3.400396  3.075903 -3.337685
H     1.242117  3.074132 -4.571546
H    -0.897722  3.107323 -3.328875
H    -1.114575  3.410001  0.398486
H    -2.053401  3.648274 -1.090141
H    -0.767857  1.007666 -0.576691
H    -2.238028  1.282707 -1.462818
H    -3.334591  0.713418  0.397242
H    -2.650188  1.932426  1.252644

51
Point 34
C     0.043206  3.101372 -2.783431
C     0.026558  3.120461 -1.385712
C     1.247277  3.095724 -0.699926
C     2.453798  3.083887 -1.397979
C     2.459981  3.078112 -2.793706
C     1.249317  3.079347 -3.485376
C    -1.275238  3.036765 -0.617407
C    -1.704821  1.561916 -0.555182
N    -2.453854  1.150605  0.636992
N     0.497248  0.093734  0.521844
C    -0.136477 -0.150170  1.614699
C    -0.686134 -1.456219  1.984776
N    -0.536262 -2.441899  1.045695
C     0.055852 -2.184249 -0.185376
C     0.563089 -0.897889 -0.434624
N    -1.231402 -1.739122  3.134145
C    -1.357895 -0.751627  4.088874
N    -0.910117  0.551483  3.766381
C    -0.351957  0.968130  2.585952
C     0.204805 -3.171995 -1.172224
C     0.793812 -2.874596 -2.393987
C     1.230910 -1.554744 -2.679340
C     1.109954 -0.591055 -1.694137
O    -1.834779 -0.940823  5.187351
O    -0.076550  2.129757  2.356424
C     1.845458 -1.224467 -4.014744
C     0.971243 -3.965237 -3.416953
C    -0.976830 -3.799144  1.359253
H    -1.072150  1.255172  4.477831
H     1.444082  0.432972 -1.858671
H     2.756382 -1.808615 -4.186799
H     2.105347 -0.164755 -4.064638
H     1.158656 -1.446817 -4.838505
H     0.451927 -3.722193 -4.349961
H     2.029792 -4.098741 -3.664948
H    -0.134983 -4.185039 -0.991006
H    -1.729805 -4.119618  0.635114
H    -1.402799 -3.791020  2.358692
H     0.585224 -4.918029 -3.049583
H    -0.119808 -4.476866  1.323726
H     1.237056  3.058321  0.386526
H     3.391284  3.073442 -0.849927
H     3.400035  3.074354 -3.337475
H     1.241975  3.073988 -4.571611
H    -0.898100  3.108897 -3.329317
H    -1.110735  3.404371  0.401057
H    -2.051349  3.654177 -1.084261
H    -0.781361  0.999942 -0.594842
H    -2.257475  1.296021 -1.465119
H    -3.342109  0.724762  0.400071
H    -2.642457  1.935126  1.254016

51
Point 35
C     0.042729  3.102466 -2.783669
C     0.026194  3.121059 -1.385867
C     1.246775  3.096534 -0.700090
C     2.453335  3.083885 -1.397942
C     2.459560  3.077506 -2.793616
C     1.248923  3.079516 -3.485427
C    -1.274572  3.036841 -0.616441
C    -1.712828  1.563699 -0.561097
N    -2.455860  1.152987  0.635727
N     0.499873  0.092904  0.522911
C    -0.134260 -0.150990  1.615357
C    -0.685030 -1.456947  1.985114
N    -0.535415 -2.442887  1.046248
C     0.057414 -2.185405 -0.184381
C     0.566443 -0.899336 -0.432623
N    -1.232056 -1.739254  3.133759
C    -1.358096 -0.751655  4.088367
N    -0.910013  0.551366  3.765906
C    -0.350675  0.967723  2.586081
C     0.204231 -3.172448 -1.172291
C     0.793296 -2.874646 -2.393937
C     1.231659 -1.555001 -2.678331
C     1.113221 -0.592302 -1.692017
O    -1.834965 -0.940510  5.186877
O    -0.075181  2.129337  2.356634
C     1.844892 -1.223732 -4.014020
C     0.970743 -3.964684 -3.417504
C    -0.977777 -3.799785  1.359256
H    -1.072422  1.255103  4.477229
H     1.448104  0.431584 -1.855832
H     2.755900 -1.807405 -4.187288
H     2.104325 -0.163890 -4.063449
H     1.157434 -1.445789 -4.837302
H     0.451714 -3.721257 -4.350564
H     2.029413 -4.097827 -3.665202
H    -0.137049 -4.185148 -0.991933
H    -1.731364 -4.118873  0.635138
H    -1.403520 -3.791593  2.358790
H     0.584836 -4.917743 -3.050716
H    -0.121607 -4.478539  1.323085
H     1.236397  3.059185  0.386347
H     3.390759  3.073058 -0.849792
H     3.399643  3.072779 -3.337331
H     1.241768  3.073939 -4.571665
H    -0.898506  3.110444 -3.329670
H    -1.106710  3.398230  0.403737
H    -2.049128  3.660141 -1.078067
H    -0.795108  0.992521 -0.612769
H    -2.276735  1.309223 -1.467338
H    -3.349266  0.735394  0.403309
H    -2.634972  1.937737  1.255314

51
Point 36
C     0.042246  3.103519 -2.783856
C     0.025872  3.121493 -1.385972
C     1.246346  3.097292 -0.700246
C     2.452924  3.083901 -1.397939
C     2.459132  3.076895 -2.793560
C     1.248495  3.079718 -3.485468
C    -1.273869  3.036758 -0.615413
C    -1.721004  1.565525 -0.567014
N    -2.457936  1.155464  0.634399
N     0.502292  0.092176  0.523860
C    -0.132131 -0.151779  1.615975
C    -0.683887 -1.457656  1.985468
N    -0.534499 -2.443854  1.046821
C     0.059029 -2.186524 -0.183373
C     0.569723 -0.900711 -0.430687
N    -1.232677 -1.739375  3.133389
C    -1.358309 -0.751687  4.087888
N    -0.909915  0.551240  3.765448
C    -0.349382  0.967287  2.586218
C     0.203740 -3.172880 -1.172317
C     0.792826 -2.874701 -2.393873
C     1.232525 -1.555288 -2.677299
C     1.116581 -0.593556 -1.689907
O    -1.835200 -0.940205  5.186417
O    -0.073732  2.128872  2.356846
C     1.844353 -1.222991 -4.013301
C     0.970162 -3.964116 -3.418089
C    -0.978754 -3.800379  1.359246
H    -1.072616  1.255028  4.476659
H     1.452248  0.430175 -1.853028
H     2.755409 -1.806200 -4.187916
H     2.103346 -0.163020 -4.062233
H     1.156145 -1.444684 -4.836042
H     0.451403 -3.720219 -4.351170
H     2.028930 -4.096974 -3.665537
H    -0.139030 -4.185229 -0.992790
H    -1.733016 -4.117982  0.635172
H    -1.404224 -3.792115  2.358896
H     0.584300 -4.917426 -3.051910
H    -0.123507 -4.480246  1.322369
H     1.235850  3.060000  0.386177
H     3.390308  3.072743 -0.849728
H     3.399221  3.071200 -3.337259
H     1.241491  3.073986 -4.571709
H    -0.898940  3.111952 -3.329931
H    -1.102517  3.391599  0.406514
H    -2.046742  3.666171 -1.071573
H    -0.809067  0.985418 -0.630457
H    -2.295811  1.322346 -1.469479
H    -3.356097  0.745387  0.406785
H    -2.627914  1.940369  1.256373

51
Point 37
C     0.041758  3.104517 -2.783987
C     0.025591  3.121763 -1.386023
C     1.245989  3.097986 -0.700394
C     2.452566  3.083931 -1.397974
C     2.458698  3.076287 -2.793541
C     1.248034  3.079950 -3.485499
C    -1.273133  3.036531 -0.614323
C    -1.729328  1.567402 -0.572914
N    -2.460092  1.158018  0.633022
N     0.504506  0.091541  0.524695
C    -0.130089 -0.152539  1.616556
C    -0.682709 -1.458345  1.985839
N    -0.533516 -2.444798  1.047411
C     0.060695 -2.187607 -0.182358
C     0.572924 -0.902016 -0.428819
N    -1.233259 -1.739485  3.133038
C    -1.358534 -0.751719  4.087434
N    -0.909818  0.551104  3.765007
C    -0.348089  0.966831  2.586356
C     0.203341 -3.173294 -1.172303
C     0.792409 -2.874759 -2.393792
C     1.233509 -1.555601 -2.676245
C     1.120023 -0.594809 -1.687813
O    -1.835488 -0.939907  5.185968
O    -0.072193  2.128366  2.357073
C     1.843848 -1.222244 -4.012588
C     0.969495 -3.963531 -3.418706
C    -0.979759 -3.800922  1.359221
H    -1.072740  1.254946  4.476118
H     1.456499  0.428753 -1.850263
H     2.754908 -1.805013 -4.188683
H     2.102428 -0.162151 -4.060992
H     1.154792 -1.443499 -4.834728
H     0.450982 -3.719073 -4.351770
H     2.028337 -4.096192 -3.665965
H    -0.140911 -4.185286 -0.993579
H    -1.734758 -4.116940  0.635213
H    -1.404907 -3.792585  2.359008
H     0.583603 -4.917073 -3.053163
H    -0.125507 -4.481983  1.321574
H     1.235419  3.060752  0.386012
H     3.389932  3.072494 -0.849740
H     3.398768  3.069641 -3.337265
H     1.241140  3.074128 -4.571744
H    -0.899402  3.113408 -3.330097
H    -1.098177  3.384522  0.409369
H    -2.044195  3.672251 -1.064800
H    -0.823240  0.978584 -0.647952
H    -2.314714  1.335443 -1.471533
H    -3.362614  0.754746  0.410389
H    -2.621410  1.943082  1.257109

51
Point 38
C     0.041265  3.105449 -2.784062
C     0.025351  3.121865 -1.386020
C     1.245708  3.098599 -0.700537
C     2.452260  3.083970 -1.398051
C     2.458257  3.075693 -2.793564
C     1.247539  3.080209 -3.485523
C    -1.272361  3.036168 -0.613167
C    -1.737772  1.569332 -0.578779
N    -2.462334  1.160635  0.631608
N     0.506507  0.090993  0.525415
C    -0.128136 -0.153267  1.617099
C    -0.681501 -1.459012  1.986225
N    -0.532467 -2.445717  1.048016
C     0.062403 -2.188653 -0.181339
C     0.576033 -0.903249 -0.427027
N    -1.233797 -1.739588  3.132706
C    -1.358771 -0.751748  4.087003
N    -0.909723  0.550961  3.764583
C    -0.346802  0.966363  2.586495
C     0.203041 -3.173691 -1.172248
C     0.792055 -2.874820 -2.393694
C     1.234611 -1.555936 -2.675175
C     1.123526 -0.596053 -1.685745
O    -1.835827 -0.939617  5.185526
O    -0.070551  2.127826  2.357338
C     1.843386 -1.221498 -4.011885
C     0.968738 -3.962929 -3.419354
C    -0.980789 -3.801411  1.359178
H    -1.072799  1.254860  4.475607
H     1.460829  0.427329 -1.847543
H     2.754398 -1.803863 -4.189587
H     2.101595 -0.161291 -4.059729
H     1.153384 -1.442229 -4.833364
H     0.450439 -3.717812 -4.352358
H     2.027625 -4.095488 -3.666494
H    -0.142679 -4.185323 -0.994299
H    -1.736586 -4.115746  0.635259
H    -1.405566 -3.793002  2.359122
H     0.582739 -4.916678 -3.054470
H    -0.127600 -4.483742  1.320695
H     1.235107  3.061421  0.385850
H     3.389632  3.072308 -0.849832
H     3.398285  3.068130 -3.337354
H     1.240711  3.074362 -4.571771
H    -0.899892  3.114795 -3.330168
H    -1.093706  3.377051  0.412286
H    -2.041495  3.678343 -1.057772
H    -0.837670  0.971945 -0.665354
H    -2.333467  1.348591 -1.473478
H    -3.368815  0.763438  0.414039
H    -2.615547  1.945903  1.257487

51
Point 39
C     0.040766  3.106304 -2.784078
C     0.025156  3.121801 -1.385962
C     1.245506  3.099119 -0.700675
C     2.452008  3.084015 -1.398174
C     2.457810  3.075121 -2.793633
C     1.247009  3.080491 -3.485539
C    -1.271545  3.035674 -0.611936
C    -1.746328  1.571315 -0.584600
N    -2.464670  1.163302  0.630163
N     0.508291  0.090534  0.526017
C    -0.126275 -0.153962  1.617605
C    -0.680265 -1.459658  1.986627
N    -0.531356 -2.446607  1.048631
C     0.064152 -2.189663 -0.180320
C     0.579046 -0.904409 -0.425313
N    -1.234286 -1.739686  3.132396
C    -1.359018 -0.751773  4.086592
N    -0.909630  0.550812  3.764177
C    -0.345525  0.965888  2.586636
C     0.202846 -3.174074 -1.172154
C     0.791772 -2.874881 -2.393576
C     1.235829 -1.556288 -2.674092
C     1.127075 -0.597281 -1.683709
O    -1.836221 -0.939335  5.185087
O    -0.068798  2.127257  2.357654
C     1.842975 -1.220755 -4.011194
C     0.967888 -3.962308 -3.420033
C    -0.981842 -3.801844  1.359113
H    -1.072797  1.254769  4.475126
H     1.465215  0.425913 -1.844874
H     2.753878 -1.802766 -4.190625
H     2.100870 -0.160448 -4.058449
H     1.151929 -1.440872 -4.831954
H     0.449764 -3.716432 -4.352927
H     2.026787 -4.094870 -3.667137
H    -0.144320 -4.185346 -0.994953
H    -1.738497 -4.114401  0.635309
H    -1.406197 -3.793365  2.359237
H     0.581698 -4.916238 -3.055826
H    -0.129784 -4.485518  1.319730
H     1.234922  3.061993  0.385690
H     3.389410  3.072181 -0.850009
H     3.397770  3.066690 -3.337531
H     1.240199  3.074685 -4.571790
H    -0.900411  3.116100 -3.330141
H    -1.089113  3.369227  0.415261
H    -2.038640  3.684422 -1.050503
H    -0.852346  0.965501 -0.682585
H    -2.352084  1.361853 -1.475300
H    -3.374709  0.771438  0.417692
H    -2.610375  1.948843  1.257507

51
Point 40
C     0.040260  3.107069 -2.784035
C     0.025007  3.121566 -1.385847
C     1.245386  3.099534 -0.700811
C     2.451812  3.084059 -1.398348
C     2.457357  3.074582 -2.793753
C     1.246442  3.080792 -3.485549
C    -1.270679  3.035051 -0.610625
C    -1.754983  1.573350 -0.590363
N    -2.467104  1.166010  0.628696
N     0.509850  0.090162  0.526501
C    -0.124508 -0.154618  1.618072
C    -0.679004 -1.460280  1.987043
N    -0.530186 -2.447465  1.049254
C     0.065936 -2.190634 -0.179306
C     0.581952 -0.905496 -0.423683
N    -1.234719 -1.739780  3.132109
C    -1.359277 -0.751792  4.086201
N    -0.909538  0.550658  3.763790
C    -0.344259  0.965413  2.586781
C     0.202763 -3.174444 -1.172021
C     0.791567 -2.874941 -2.393438
C     1.237162 -1.556655 -2.673000
C     1.130648 -0.598485 -1.681715
O    -1.836669 -0.939060  5.184649
O    -0.066922  2.126663  2.358035
C     1.842621 -1.220020 -4.010516
C     0.966943 -3.961668 -3.420742
C    -0.982913 -3.802218  1.359024
H    -1.072735  1.254671  4.474677
H     1.469630  0.424516 -1.842265
H     2.753349 -1.801739 -4.191792
H     2.100277 -0.159629 -4.057153
H     1.150438 -1.439424 -4.830504
H     0.448946 -3.714928 -4.353472
H     2.025819 -4.094344 -3.667902
H    -0.145821 -4.185357 -0.995542
H    -1.740484 -4.112906  0.635357
H    -1.406796 -3.793676  2.359348
H     0.580478 -4.915749 -3.057226
H    -0.132051 -4.487304  1.318675
H     1.234873  3.062457  0.385532
H     3.389269  3.072108 -0.850277
H     3.397225  3.065348 -3.337803
H     1.239601  3.075093 -4.571803
H    -0.900960  3.117304 -3.330014
H    -1.084412  3.361095  0.418281
H    -2.035628  3.690456 -1.043013
H    -0.867295  0.959219 -0.699655
H    -2.370560  1.375267 -1.476985
H    -3.380297  0.778705  0.421320
H    -2.605939  1.951905  1.257174

51
Point 41
C     0.039748  3.107731 -2.783929
C     0.024909  3.121157 -1.385673
C     1.245356  3.099833 -0.700943
C     2.451676  3.084099 -1.398575
C     2.456899  3.074084 -2.793928
C     1.245837  3.081107 -3.485556
C    -1.269757  3.034299 -0.609231
C    -1.763730  1.575438 -0.596056
N    -2.469630  1.168749  0.627216
N     0.511189  0.089875  0.526875
C    -0.122843 -0.155232  1.618502
C    -0.677722 -1.460877  1.987470
N    -0.528964 -2.448289  1.049880
C     0.067747 -2.191564 -0.178303
C     0.584739 -0.906503 -0.422142
N    -1.235092 -1.739873  3.131846
C    -1.359545 -0.751806  4.085827
N    -0.909450  0.550500  3.763422
C    -0.343005  0.964944  2.586934
C     0.202798 -3.174800 -1.171851
C     0.791447 -2.874997 -2.393282
C     1.238602 -1.557031 -2.671906
C     1.134223 -0.599655 -1.679772
O    -1.837172 -0.938793  5.184209
O    -0.064920  2.126052  2.358493
C     1.842335 -1.219298 -4.009855
C     0.965905 -3.961007 -3.421478
C    -0.983999 -3.802533  1.358909
H    -1.072616  1.254566  4.474266
H     1.474045  0.423149 -1.839726
H     2.752812 -1.800800 -4.193079
H     2.099840 -0.158845 -4.055845
H     1.148924 -1.437882 -4.829021
H     0.447978 -3.713301 -4.353987
H     2.024717 -4.093912 -3.668797
H    -0.147169 -4.185359 -0.996064
H    -1.742537 -4.111268  0.635402
H    -1.407362 -3.793938  2.359453
H     0.579078 -4.915208 -3.058666
H    -0.134391 -4.489092  1.317531
H     1.234973  3.062807  0.385375
H     3.389212  3.072084 -0.850643
H     3.396647  3.064128 -3.338176
H     1.238913  3.075581 -4.571812
H    -0.901541  3.118388 -3.329783
H    -1.079626  3.352694  0.421336
H    -2.032456  3.696419 -1.035330
H    -0.882536  0.953097 -0.716565
H    -2.388888  1.388853 -1.478520
H    -3.385567  0.785188  0.424906
H    -2.602288  1.955090  1.256494

51
Point 42
C     0.039231  3.108279 -2.783760
C     0.024865  3.120569 -1.385436
C     1.245419  3.100009 -0.701073
C     2.451601  3.084131 -1.398862
C     2.456436  3.073637 -2.794164
C     1.245192  3.081432 -3.485560
C    -1.268782  3.033420 -0.607755
C    -1.772576  1.577582 -0.601676
N    -2.472256  1.171513  0.625731
N     0.512324  0.089665  0.527155
C    -0.121280 -0.155802  1.618897
C    -0.676424 -1.461445  1.987906
N    -0.527695 -2.449075  1.050507
C     0.069581 -2.192451 -0.177313
C     0.587399 -0.907429 -0.420691
N    -1.235401 -1.739965  3.131609
C    -1.359822 -0.751814  4.085469
N    -0.909367  0.550344  3.763075
C    -0.341761  0.964483  2.587099
C     0.202953 -3.175143 -1.171644
C     0.791416 -2.875048 -2.393106
C     1.240143 -1.557411 -2.670814
C     1.137780 -0.600782 -1.677886
O    -1.837732 -0.938532  5.183765
O    -0.062789  2.125427  2.359023
C     1.842123 -1.218593 -4.009211
C     0.964772 -3.960326 -3.422243
C    -0.985094 -3.802789  1.358764
H    -1.072445  1.254454  4.473895
H     1.478434  0.421824 -1.837267
H     2.752268 -1.799967 -4.194476
H     2.099583 -0.158101 -4.054528
H     1.147400 -1.436247 -4.827513
H     0.446854 -3.711551 -4.354467
H     2.023481 -4.093577 -3.669831
H    -0.148355 -4.185355 -0.996522
H    -1.744646 -4.109493  0.635439
H    -1.407891 -3.794152  2.359547
H     0.577498 -4.914614 -3.060139
H    -0.136793 -4.490873  1.316298
H     1.235238  3.063040  0.385222
H     3.389245  3.072106 -0.851115
H     3.396037  3.063053 -3.338656
H     1.238130  3.076146 -4.571818
H    -0.902154  3.119335 -3.329444
H    -1.074764  3.344029  0.424423
H    -2.029116  3.702305 -1.027474
H    -0.898035  0.947204 -0.733209
H    -2.407036  1.402582 -1.479916
H    -3.390517  0.790837  0.428437
H    -2.599487  1.958409  1.255463

51
Point 43
C     0.038707  3.108699 -2.783525
C     0.024879  3.119797 -1.385136
C     1.245583  3.100055 -0.701199
C     2.451591  3.084151 -1.399214
C     2.455967  3.073247 -2.794465
C     1.244506  3.081763 -3.485563
C    -1.267756  3.032413 -0.606198
C    -1.781520  1.579787 -0.607216
N    -2.474993  1.174302  0.624243
N     0.513277  0.089527  0.527357
C    -0.119817 -0.156327  1.619265
C    -0.675115 -1.461986  1.988349
N    -0.526386 -2.449821  1.051129
C     0.071434 -2.193291 -0.176340
C     0.589932 -0.908269 -0.419328
N    -1.235643 -1.740058  3.131398
C    -1.360106 -0.751817  4.085126
N    -0.909288  0.550191  3.762749
C    -0.340527  0.964036  2.587278
C     0.203233 -3.175472 -1.171401
C     0.791476 -2.875093 -2.392912
C     1.241778 -1.557791 -2.669727
C     1.141303 -0.601860 -1.676063
O    -1.838349 -0.938276  5.183313
O    -0.060533  2.124792  2.359617
C     1.841994 -1.217908 -4.008584
C     0.963546 -3.959623 -3.423034
C    -0.986195 -3.802985  1.358588
H    -1.072229  1.254336  4.473565
H     1.482770  0.420551 -1.834894
H     2.751719 -1.799254 -4.195971
H     2.099526 -0.157406 -4.053202
H     1.145880 -1.434514 -4.825984
H     0.445569 -3.709679 -4.354908
H     2.022108 -4.093338 -3.671009
H    -0.149370 -4.185344 -0.996915
H    -1.746803 -4.107589  0.635464
H    -1.408384 -3.794322  2.359628
H     0.575744 -4.913964 -3.061641
H    -0.139249 -4.492641  1.314980
H     1.235682  3.063148  0.385076
H     3.389373  3.072172 -0.851700
H     3.395392  3.062139 -3.339253
H     1.237246  3.076783 -4.571823
H    -0.902801  3.120125 -3.328989
H    -1.069831  3.335081  0.427543
H    -2.025603  3.708122 -1.019450
H    -0.913731  0.941591 -0.749455
H    -2.424949  1.416393 -1.481197
H    -3.395149  0.795600  0.431895
H    -2.597618  1.961874  1.254072

51
Point 44
C     0.038178  3.108979 -2.783220
C     0.024953  3.118834 -1.384767
C     1.245851  3.099964 -0.701321
C     2.451649  3.084158 -1.399635
C     2.455492  3.072921 -2.794837
C     1.243777  3.082095 -3.485568
C    -1.266681  3.031278 -0.604557
C    -1.790547  1.582048 -0.612664
N    -2.477858  1.177115  0.622753
N     0.514057  0.089465  0.527486
C    -0.118446 -0.156807  1.619610
C    -0.673798 -1.462498  1.988797
N    -0.525041 -2.450525  1.051746
C     0.073301 -2.194082 -0.175386
C     0.592336 -0.909020 -0.418052
N    -1.235815 -1.740153  3.131213
C    -1.360397 -0.751811  4.084795
N    -0.909216  0.550045  3.762443
C    -0.339302  0.963606  2.587472
C     0.203638 -3.175785 -1.171125
C     0.791631 -2.875127 -2.392700
C     1.243499 -1.558165 -2.668649
C     1.144777 -0.602882 -1.674305
O    -1.839026 -0.938025  5.182851
O    -0.058156  2.124153  2.360274
C     1.841953 -1.217246 -4.007973
C     0.962231 -3.958896 -3.423852
C    -0.987297 -3.803123  1.358379
H    -1.071979  1.254216  4.473276
H     1.487024  0.419340 -1.832617
H     2.751168 -1.798674 -4.197551
H     2.099691 -0.156765 -4.051867
H     1.144378 -1.432681 -4.824439
H     0.444119 -3.707685 -4.355307
H     2.020601 -4.093192 -3.672336
H    -0.150211 -4.185328 -0.997245
H    -1.748997 -4.105564  0.635473
H    -1.408840 -3.794451  2.359692
H     0.573820 -4.913258 -3.063168
H    -0.141749 -4.494389  1.313577
H     1.236312  3.063121  0.384939
H     3.389599  3.072280 -0.852407
H     3.394712  3.061404 -3.339973
H     1.236254  3.077486 -4.571829
H    -0.903485  3.120741 -3.328414
H    -1.064834  3.325842  0.430700
H    -2.021914  3.713864 -1.011263
H    -0.929578  0.936248 -0.765248
H    -2.442571  1.430235 -1.482383
H    -3.399456  0.799412  0.435248
H    -2.596784  1.965501  1.252301

51
Point 45
C     0.037644  3.109106 -2.782842
C     0.025088  3.117677 -1.384328
C     1.246226  3.099728 -0.701437
C     2.451774  3.084150 -1.400129
C     2.455010  3.072663 -2.795284
C     1.243000  3.082423 -3.485574
C    -1.265554  3.030007 -0.602829
C    -1.799630  1.584356 -0.618006
N    -2.480858  1.179949  0.621261
N     0.514673  0.089478  0.527550
C    -0.117167 -0.157238  1.619932
C    -0.672475 -1.462980  1.989249
N    -0.523666 -2.451186  1.052352
C     0.075180 -2.194821 -0.174453
C     0.594611 -0.909682 -0.416862
N    -1.235917 -1.740249  3.131054
C    -1.360694 -0.751795  4.084475
N    -0.909150  0.549910  3.762160
C    -0.338086  0.963203  2.587683
C     0.204170 -3.176079 -1.170817
C     0.791880 -2.875150 -2.392473
C     1.245296 -1.558528 -2.667582
C     1.148183 -0.603838 -1.672618
O    -1.839762 -0.937777  5.182376
O    -0.055662  2.123515  2.360999
C     1.842009 -1.216609 -4.007376
C     0.960829 -3.958144 -3.424694
C    -0.988395 -3.803203  1.358136
H    -1.071702  1.254094  4.473025
H     1.491160  0.418205 -1.830448
H     2.750617 -1.798239 -4.199199
H     2.100096 -0.156184 -4.050523
H     1.142910 -1.430749 -4.822885
H     0.442506 -3.705573 -4.355661
H     2.018962 -4.093132 -3.673816
H    -0.150872 -4.185304 -0.997512
H    -1.751213 -4.103430  0.635462
H    -1.409259 -3.794542  2.359734
H     0.571736 -4.912494 -3.064714
H    -0.144279 -4.496109  1.312097
H     1.237129  3.062935  0.384810
H     3.389927  3.072427 -0.853243
H     3.393995  3.060864 -3.340821
H     1.235150  3.078249 -4.571837
H    -0.904206  3.121162 -3.327711
H    -1.059789  3.316339  0.433894
H    -2.018057  3.719503 -1.002924
H    -0.945542  0.931131 -0.780606
H    -2.459857  1.444081 -1.483488
H    -3.403415  0.802198  0.438452
H    -2.597093  1.969302  1.250125

51
Point 46
C     0.037102  3.109070 -2.782389
C     0.025286  3.116322 -1.383817
C     1.246711  3.099339 -0.701548
C     2.451969  3.084125 -1.400699
C     2.454520  3.072481 -2.795809
C     1.242175  3.082741 -3.485584
C    -1.264371  3.028593 -0.601008
C    -1.808737  1.586697 -0.623231
N    -2.484002  1.182800  0.619762
N     0.515137  0.089566  0.527557
C    -0.115985 -0.157613  1.620230
C    -0.671151 -1.463428  1.989702
N    -0.522269 -2.451799  1.052944
C     0.077066 -2.195503 -0.173545
C     0.596756 -0.910250 -0.415757
N    -1.235948 -1.740345  3.130921
C    -1.360997 -0.751766  4.084165
N    -0.909094  0.549788  3.761899
C    -0.336881  0.962833  2.587912
C     0.204824 -3.176352 -1.170479
C     0.792223 -2.875157 -2.392230
C     1.247159 -1.558874 -2.666531
C     1.151503 -0.604723 -1.671008
O    -1.840558 -0.937531  5.181886
O    -0.053054  2.122889  2.361804
C     1.842166 -1.216000 -4.006793
C     0.959348 -3.957366 -3.425559
C    -0.989482 -3.803227  1.357856
H    -1.071405  1.253974  4.472815
H     1.495144  0.417156 -1.828397
H     2.750070 -1.797959 -4.200896
H     2.100757 -0.155667 -4.049169
H     1.141494 -1.428718 -4.821330
H     0.440732 -3.703349 -4.355968
H     2.017198 -4.093152 -3.675447
H    -0.151353 -4.185271 -0.997717
H    -1.753438 -4.101200  0.635425
H    -1.409642 -3.794596  2.359751
H     0.569507 -4.911671 -3.066272
H    -0.146824 -4.497791  1.310545
H     1.238125  3.062558  0.384689
H     3.390358  3.072612 -0.854212
H     3.393239  3.060533 -3.341804
H     1.233927  3.079064 -4.571846
H    -0.904968  3.121372 -3.326876
H    -1.054722  3.306627  0.437120
H    -2.014036  3.725001 -0.994462
H    -0.961585  0.926198 -0.795552
H    -2.476772  1.457920 -1.484522
H    -3.407004  0.803885  0.441461
H    -2.598648  1.973288  1.247517

51
Point 47
C     0.036553  3.108860 -2.781858
C     0.025552  3.114768 -1.383230
C     1.247307  3.098786 -0.701653
C     2.452234  3.084081 -1.401346
C     2.454020  3.072380 -2.796416
C     1.241298  3.083043 -3.485597
C    -1.263124  3.027031 -0.599093
C    -1.817832  1.589055 -0.628327
N    -2.487298  1.185665  0.618249
N     0.515457  0.089727  0.527512
C    -0.114903 -0.157923  1.620503
C    -0.669832 -1.463838  1.990152
N    -0.520854 -2.452361  1.053521
C     0.078955 -2.196126 -0.172662
C     0.598772 -0.910726 -0.414735
N    -1.235907 -1.740439  3.130812
C    -1.361305 -0.751721  4.083864
N    -0.909048  0.549682  3.761661
C    -0.335692  0.962503  2.588162
C     0.205599 -3.176601 -1.170114
C     0.792656 -2.875146 -2.391976
C     1.249077 -1.559199 -2.665501
C     1.154722 -0.605528 -1.669479
O    -1.841415 -0.937285  5.181379
O    -0.050336  2.122279  2.362698
C     1.842430 -1.215418 -4.006221
C     0.957793 -3.956560 -3.426444
C    -0.990552 -3.803194  1.357541
H    -1.071093  1.253857  4.472646
H     1.498950  0.416205 -1.826473
H     2.749533 -1.797838 -4.202623
H     2.101684 -0.155217 -4.047808
H     1.140147 -1.426591 -4.819781
H     0.438801 -3.701019 -4.356225
H     2.015315 -4.093240 -3.677227
H    -0.151655 -4.185227 -0.997864
H    -1.755654 -4.098886  0.635357
H    -1.409990 -3.794617  2.359739
H     0.567147 -4.910791 -3.067836
H    -0.149370 -4.499426  1.308932
H     1.239295  3.061954  0.384575
H     3.390894  3.072829 -0.855319
H     3.392441  3.060424 -3.342924
H     1.232579  3.079920 -4.571859
H    -0.905773  3.121353 -3.325903
H    -1.049657  3.296770  0.440372
H    -2.009854  3.730325 -0.985903
H    -0.977649  0.921421 -0.810072
H    -2.493270  1.471733 -1.485499
H    -3.410203  0.804422  0.444232
H    -2.601526  1.977460  1.244456

51
Point 48
C     0.035996  3.108468 -2.781247
C     0.025886  3.113009 -1.382568
C     1.248015  3.098056 -0.701754
C     2.452569  3.084015 -1.402073
C     2.453509  3.072363 -2.797105
C     1.240367  3.083322 -3.485615
C    -1.261811  3.025318 -0.597080
C    -1.826884  1.591420 -0.633278
N    -2.490750  1.188537  0.616716
N     0.515633  0.089964  0.527414
C    -0.113922 -0.158166  1.620750
C    -0.668522 -1.464207  1.990598
N    -0.519427 -2.452870  1.054079
C     0.080846 -2.196688 -0.171806
C     0.600663 -0.911106 -0.413794
N    -1.235796 -1.740529  3.130726
C    -1.361622 -0.751657  4.083570
N    -0.909018  0.549594  3.761447
C    -0.334521  0.962219  2.588434
C     0.206490 -3.176822 -1.169724
C     0.793177 -2.875114 -2.391710
C     1.251039 -1.559496 -2.664493
C     1.157825 -0.606250 -1.668034
O    -1.842335 -0.937039  5.180854
O    -0.047511  2.121691  2.363689
C     1.842805 -1.214864 -4.005657
C     0.956173 -3.955723 -3.427347
C    -0.991599 -3.803107  1.357190
H    -1.070773  1.253744  4.472520
H     1.502558  0.415356 -1.824681
H     2.749013 -1.797878 -4.204361
H     2.102887 -0.154836 -4.046436
H     1.138887 -1.424371 -4.818245
H     0.436720 -3.698590 -4.356431
H     2.013322 -4.093386 -3.679152
H    -0.151781 -4.185170 -0.997954
H    -1.757846 -4.096500  0.635255
H    -1.410304 -3.794603  2.359694
H     0.564672 -4.909853 -3.069400
H    -0.151901 -4.501005  1.307268
H     1.240632  3.061090  0.384464
H     3.391537  3.073076 -0.856568
H     3.391599  3.060551 -3.344185
H     1.231103  3.080810 -4.571874
H    -0.906624  3.121092 -3.324788
H    -1.044607  3.286823  0.443648
H    -2.005513  3.735450 -0.977277
H    -0.993686  0.916794 -0.824129
H    -2.509297  1.485488 -1.486435
H    -3.412998  0.803781  0.446725
H    -2.605769  1.981803  1.240939

51
Point 49
C     0.035429  3.107886 -2.780557
C     0.026290  3.111044 -1.381830
C     1.248836  3.097139 -0.701852
C     2.452974  3.083924 -1.402881
C     2.452985  3.072434 -2.797879
C     1.239381  3.083574 -3.485636
C    -1.260430  3.023460 -0.594970
C    -1.835863  1.593792 -0.638063
N    -2.494347  1.191397  0.615163
N     0.515667  0.090277  0.527264
C    -0.113034 -0.158340  1.620975
C    -0.667224 -1.464530  1.991036
N    -0.517994 -2.453320  1.054615
C     0.082731 -2.197185 -0.170980
C     0.602424 -0.911390 -0.412934
N    -1.235619 -1.740610  3.130660
C    -1.361948 -0.751574  4.083283
N    -0.909006  0.549528  3.761258
C    -0.333373  0.961982  2.588729
C     0.207490 -3.177013 -1.169312
C     0.793779 -2.875057 -2.391436
C     1.253031 -1.559762 -2.663513
C     1.160799 -0.606881 -1.666677
O    -1.843316 -0.936791  5.180310
O    -0.044587  2.121127  2.364778
C     1.843295 -1.214339 -4.005101
C     0.954496 -3.954856 -3.428264
C    -0.992615 -3.802964  1.356805
H    -1.070449  1.253638  4.472436
H     1.505954  0.414618 -1.823025
H     2.748519 -1.798079 -4.206089
H     2.104369 -0.154524 -4.045057
H     1.137732 -1.422066 -4.816731
H     0.434500 -3.696072 -4.356587
H     2.011232 -4.093577 -3.681213
H    -0.151734 -4.185098 -0.997991
H    -1.759995 -4.094058  0.635115
H    -1.410588 -3.794556  2.359615
H     0.562103 -4.908859 -3.070958
H    -0.154401 -4.502516  1.305566
H     1.242137  3.059942  0.384354
H     3.392286  3.073349 -0.857960
H     3.390712  3.060923 -3.345589
H     1.229495  3.081724 -4.571892
H    -0.907521  3.120581 -3.323528
H    -1.039578  3.276834  0.446946
H    -2.001017  3.740365 -0.968604
H    -1.009677  0.912339 -0.837724
H    -2.524821  1.499162 -1.487336
H    -3.415370  0.801966  0.448918
H    -2.611370  1.986276  1.236983

51
Point 50
C     0.034852  3.107109 -2.779788
C     0.026763  3.108877 -1.381017
C     1.249768  3.096025 -0.701949
C     2.453447  3.083805 -1.403771
C     2.452447  3.072595 -2.798737
C     1.238337  3.083791 -3.485661
C    -1.258980  3.021472 -0.592758
C    -1.844749  1.596177 -0.642667
N    -2.498066  1.194215  0.613591
N     0.515573  0.090658  0.527070
C    -0.112233 -0.158446  1.621179
C    -0.665943 -1.464804  1.991464
N    -0.516562 -2.453711  1.055126
C     0.084603 -2.197615 -0.170186
C     0.604052 -0.911577 -0.412157
N    -1.235379 -1.740680  3.130613
C    -1.362285 -0.751468  4.083001
N    -0.909016  0.549485  3.761092
C    -0.332250  0.961792  2.589047
C     0.208589 -3.177170 -1.168883
C     0.794455 -2.874971 -2.391157
C     1.255041 -1.559989 -2.662564
C     1.163627 -0.607417 -1.665415
O    -1.844357 -0.936540  5.179747
O    -0.041576  2.120588  2.365960
C     1.843902 -1.213841 -4.004552
C     0.952777 -3.953958 -3.429190
C    -0.993591 -3.802767  1.356388
H    -1.070130  1.253542  4.472392
H     1.509126  0.413993 -1.821508
H     2.748060 -1.798434 -4.207784
H     2.106122 -0.154279 -4.043674
H     1.136701 -1.419687 -4.815250
H     0.432157 -3.693478 -4.356691
H     2.009059 -4.093796 -3.683399
H    -0.151522 -4.185009 -0.997978
H    -1.762081 -4.091579  0.634934
H    -1.410842 -3.794474  2.359500
H     0.559466 -4.907813 -3.072499
H    -0.156848 -4.503949  1.303843
H     1.243812  3.058505  0.384240
H     3.393140  3.073642 -0.859495
H     3.389778  3.061547 -3.347135
H     1.227754  3.082652 -4.571912
H    -0.908466  3.119815 -3.322126
H    -1.034562  3.266835  0.450269
H    -1.996366  3.745076 -0.959895
H    -1.025586  0.908095 -0.850888
H    -2.539829  1.512757 -1.488195
H    -3.417306  0.799009  0.450795
H    -2.618288  1.990824  1.232613

51
Point 51
C     0.034264  3.106137 -2.778940
C     0.027304  3.106512 -1.380130
C     1.250811  3.094713 -0.702047
C     2.453987  3.083651 -1.404743
C     2.451895  3.072843 -2.799680
C     1.237236  3.083967 -3.485691
C    -1.257460  3.019373 -0.590437
C    -1.853519  1.598583 -0.647085
N    -2.501888  1.196967  0.612002
N     0.515370  0.091095  0.526843
C    -0.111521 -0.158485  1.621364
C    -0.664687 -1.465028  1.991880
N    -0.515139 -2.454038  1.055610
C     0.086452 -2.197975 -0.169429
C     0.605546 -0.911668 -0.411462
N    -1.235083 -1.740736  3.130581
C    -1.362635 -0.751341  4.082724
N    -0.909052  0.549468  3.760949
C    -0.331151  0.961648  2.589390
C     0.209774 -3.177291 -1.168441
C     0.795195 -2.874855 -2.390876
C     1.257050 -1.560174 -2.661654
C     1.166298 -0.607854 -1.664249
O    -1.845456 -0.936287  5.179166
O    -0.038492  2.120075  2.367230
C     1.844626 -1.213371 -4.004009
C     0.951029 -3.953029 -3.430121
C    -0.994518 -3.802518  1.355943
H    -1.069825  1.253459  4.472386
H     1.512069  0.413483 -1.820130
H     2.747648 -1.798930 -4.209424
H     2.108133 -0.154098 -4.042292
H     1.135814 -1.417251 -4.813811
H     0.429710 -3.690825 -4.356746
H     2.006824 -4.094028 -3.685693
H    -0.151153 -4.184901 -0.997919
H    -1.764082 -4.089084  0.634710
H    -1.411068 -3.794358  2.359348
H     0.556789 -4.906720 -3.074016
H    -0.159221 -4.505294  1.302119
H     1.245661  3.056788  0.384122
H     3.394095  3.073951 -0.861172
H     3.388797  3.062425 -3.348823
H     1.225881  3.083585 -4.571935
H    -0.909457  3.118792 -3.320585
H    -1.029544  3.256840  0.453627
H    -1.991558  3.749606 -0.951140
H    -1.041356  0.904094 -0.863633
H    -2.554312  1.526281 -1.489012
H    -3.418796  0.794967  0.452343
H    -2.626490  1.995401  1.227838

51
Point 52
C     0.033663  3.104969 -2.778016
C     0.027909  3.103960 -1.379170
C     1.251962  3.093206 -0.702150
C     2.454592  3.083460 -1.405797
C     2.451327  3.073175 -2.800707
C     1.236077  3.084097 -3.485725
C    -1.255864  3.017177 -0.587998
C    -1.862147  1.601012 -0.651313
N    -2.505797  1.199636  0.610397
N     0.515074  0.091581  0.526589
C    -0.110898 -0.158458  1.621527
C    -0.663463 -1.465201  1.992281
N    -0.513732 -2.454301  1.056065
C     0.088266 -2.198266 -0.168712
C     0.606905 -0.911667 -0.410848
N    -1.234740 -1.740776  3.130563
C    -1.363000 -0.751190  4.082451
N    -0.909118  0.549477  3.760827
C    -0.330077  0.961549  2.589757
C     0.211032 -3.177373 -1.167992
C     0.795989 -2.874704 -2.390598
C     1.259046 -1.560312 -2.660785
C     1.168803 -0.608191 -1.663180
O    -1.846610 -0.936030  5.178569
O    -0.035346  2.119585  2.368582
C     1.845464 -1.212924 -4.003472
C     0.949267 -3.952070 -3.431052
C    -0.995388 -3.802220  1.355476
H    -1.069540  1.253392  4.472411
H     1.514786  0.413087 -1.818886
H     2.747295 -1.799551 -4.210987
H     2.110385 -0.153976 -4.040915
H     1.135085 -1.414774 -4.812424
H     0.427180 -3.688131 -4.356755
H     2.004545 -4.094258 -3.688077
H    -0.150639 -4.184774 -0.997821
H    -1.765979 -4.086594  0.634443
H    -1.411270 -3.794208  2.359158
H     0.554100 -4.905584 -3.075500
H    -0.161501 -4.506541  1.300411
H     1.247692  3.054808  0.383995
H     3.395149  3.074272 -0.862991
H     3.387767  3.063552 -3.350653
H     1.223874  3.084514 -4.571960
H    -0.910494  3.117516 -3.318909
H    -1.024506  3.246845  0.457036
H    -1.986591  3.753973 -0.942316
H    -1.056926  0.900350 -0.875928
H    -2.568248  1.539729 -1.489794
H    -3.419833  0.789899  0.453542
H    -2.635960  1.999977  1.222645

51
Point 53
C     0.033049  3.103610 -2.777014
C     0.028579  3.101236 -1.378135
C     1.253222  3.091514 -0.702258
C     2.455261  3.083228 -1.406934
C     2.450744  3.073582 -2.801818
C     1.234860  3.084177 -3.485763
C    -1.254189  3.014899 -0.585429
C    -1.870604  1.603460 -0.655345
N    -2.509778  1.202210  0.608777
N     0.514687  0.092114  0.526305
C    -0.110355 -0.158368  1.621669
C    -0.662276 -1.465322  1.992663
N    -0.512350 -2.454502  1.056488
C     0.090036 -2.198487 -0.168039
C     0.608131 -0.911579 -0.410314
N    -1.234359 -1.740799  3.130555
C    -1.363382 -0.751015  4.082183
N    -0.909216  0.549511  3.760723
C    -0.329026  0.961491  2.590147
C     0.212347 -3.177415 -1.167543
C     0.796824 -2.874516 -2.390326
C     1.261015 -1.560399 -2.659961
C     1.171139 -0.608430 -1.662209
O    -1.847817 -0.935771  5.177957
O    -0.032141  2.119117  2.370016
C     1.846413 -1.212499 -4.002940
C     0.947508 -3.951084 -3.431978
C    -0.996194 -3.801878  1.354990
H    -1.069282  1.253343  4.472465
H     1.517281  0.412801 -1.817772
H     2.747013 -1.800279 -4.212451
H     2.112851 -0.153903 -4.039550
H     1.134530 -1.412277 -4.811099
H     0.424590 -3.685412 -4.356720
H     2.002244 -4.094468 -3.690532
H    -0.149996 -4.184626 -0.997691
H    -1.767756 -4.084132  0.634134
H    -1.411449 -3.794023  2.358933
H     0.551429 -4.904413 -3.076943
H    -0.163669 -4.507684  1.298740
H     1.249909  3.052592  0.383860
H     3.396300  3.074599 -0.864951
H     3.386688  3.064912 -3.352623
H     1.221734  3.085430 -4.571987
H    -0.911577  3.115992 -3.317098
H    -1.019431  3.236844  0.460508
H    -1.981467  3.758190 -0.933403
H    -1.072234  0.896867 -0.887704
H    -2.581601  1.553079 -1.490552
H    -3.420397  0.783842  0.454369
H    -2.646733  2.004531  1.217001

51
Point 54
C     0.032420  3.102068 -2.775935
C     0.029312  3.098359 -1.377027
C     1.254590  3.089654 -0.702373
C     2.455992  3.082953 -1.408154
C     2.450143  3.074054 -2.803012
C     1.233584  3.084200 -3.485803
C    -1.252433  3.012553 -0.582724
C    -1.878843  1.605916 -0.659170
N    -2.513828  1.204687  0.607146
N     0.514202  0.092694  0.525984
C    -0.109890 -0.158217  1.621791
C    -0.661133 -1.465392  1.993027
N    -0.511000 -2.454640  1.056878
C     0.091751 -2.198640 -0.167412
C     0.609222 -0.911407 -0.409862
N    -1.233951 -1.740801  3.130552
C    -1.363784 -0.750815  4.081917
N    -0.909349  0.549571  3.760638
C    -0.327993  0.961474  2.590562
C     0.213699 -3.177415 -1.167100
C     0.797689 -2.874290 -2.390065
C     1.262942 -1.560435 -2.659186
C     1.173302 -0.608571 -1.661337
O    -1.849071 -0.935508  5.177332
O    -0.028869  2.118667  2.371535
C     1.847465 -1.212093 -4.002413
C     0.945767 -3.950072 -3.432892
C    -0.996930 -3.801498  1.354492
H    -1.069053  1.253312  4.472542
H     1.519554  0.412622 -1.816783
H     2.746815 -1.801087 -4.213800
H     2.115497 -0.153873 -4.038202
H     1.134157 -1.409783 -4.809845
H     0.421966 -3.682691 -4.356647
H     1.999944 -4.094643 -3.693034
H    -0.149242 -4.184457 -0.997537
H    -1.769396 -4.081721  0.633785
H    -1.411607 -3.793807  2.358674
H     0.548804 -4.903213 -3.078338
H    -0.165708 -4.508718  1.297123
H     1.252310  3.050172  0.383717
H     3.397546  3.074926 -0.867051
H     3.385558  3.066484 -3.354732
H     1.219460  3.086321 -4.572013
H    -0.912705  3.114232 -3.315157
H    -1.014319  3.226845  0.464052
H    -1.976198  3.762254 -0.924400
H    -1.087168  0.893656 -0.898849
H    -2.594289  1.566270 -1.491311
H    -3.420405  0.776708  0.454763
H    -2.659058  2.009089  1.210761

51
Point 55
C     0.031778  3.100364 -2.774784
C     0.030103  3.095362 -1.375847
C     1.256059  3.087656 -0.702491
C     2.456781  3.082636 -1.409448
C     2.449526  3.074575 -2.804282
C     1.232253  3.084164 -3.485842
C    -1.250604  3.010157 -0.579888
C    -1.886784  1.608354 -0.662768
N    -2.517935  1.207076  0.605515
N     0.513619  0.093320  0.525623
C    -0.109501 -0.158006  1.621891
C    -0.660041 -1.465411  1.993368
N    -0.509697 -2.454718  1.057229
C     0.093395 -2.198729 -0.166836
C     0.610174 -0.911159 -0.409492
N    -1.233527 -1.740781  3.130550
C    -1.364206 -0.750586  4.081654
N    -0.909515  0.549653  3.760569
C    -0.326970  0.961498  2.591004
C     0.215067 -3.177374 -1.166671
C     0.798567 -2.874026 -2.389819
C     1.264811 -1.560420 -2.658467
C     1.175281 -0.608619 -1.660564
O    -1.850362 -0.935245  5.176697
O    -0.025518  2.118234  2.373147
C     1.848609 -1.211704 -4.001895
C     0.944066 -3.949044 -3.433789
C    -0.997588 -3.801086  1.353989
H    -1.068857  1.253298  4.472640
H     1.521605  0.412544 -1.815919
H     2.746712 -1.801948 -4.215015
H     2.118278 -0.153874 -4.036885
H     1.133976 -1.407325 -4.808674
H     0.419345 -3.679997 -4.356543
H     1.997677 -4.094771 -3.695551
H    -0.148397 -4.184268 -0.997367
H    -1.770882 -4.079394  0.633402
H    -1.411744 -3.793562  2.358388
H     0.546263 -4.901999 -3.079676
H    -0.167596 -4.509635  1.295584
H     1.254884  3.047593  0.383570
H     3.398878  3.075247 -0.869278
H     3.384379  3.068231 -3.356967
H     1.217060  3.087171 -4.572037
H    -0.913873  3.112260 -3.313095
H    -1.009204  3.216893  0.467663
H    -1.970826  3.766132 -0.915351
H    -1.101579  0.890713 -0.909222
H    -2.606171  1.579186 -1.492117
H    -3.419636  0.768166  0.454620
H    -2.673520  2.013756  1.203588

51
Point 56
C     0.031128  3.098534 -2.773571
C     0.030937  3.092305 -1.374607
C     1.257606  3.085568 -0.702607
C     2.457613  3.082284 -1.410797
C     2.448898  3.075125 -2.805606
C     1.230882  3.084066 -3.485879
C    -1.248723  3.007738 -0.576948
C    -1.894325  1.610733 -0.666117
N    -2.522055  1.209400  0.603905
N     0.512958  0.093979  0.525233
C    -0.109182 -0.157737  1.621972
C    -0.659013 -1.465380  1.993684
N    -0.508461 -2.454739  1.057538
C     0.094946 -2.198757 -0.166319
C     0.610980 -0.910844 -0.409204
N    -1.233104 -1.740736  3.130543
C    -1.364642 -0.750328  4.081397
N    -0.909708  0.549755  3.760521
C    -0.325952  0.961568  2.591477
C     0.216419 -3.177293 -1.166267
C     0.799439 -2.873730 -2.389597
C     1.266591 -1.560355 -2.657812
C     1.177059 -0.608581 -1.659895
O    -1.851673 -0.934988  5.176060
O    -0.022089  2.117817  2.374850
C     1.849821 -1.211333 -4.001393
C     0.942438 -3.948015 -3.434656
C    -0.998159 -3.800655  1.353493
H    -1.068700  1.253303  4.472757
H     1.523422  0.412560 -1.815180
H     2.746712 -1.802825 -4.216074
H     2.121122 -0.153897 -4.035618
H     1.133985 -1.404950 -4.807604
H     0.416779 -3.677378 -4.356416
H     1.995486 -4.094841 -3.698035
H    -0.147491 -4.184063 -0.997192
H    -1.772192 -4.077197  0.632995
H    -1.411860 -3.793292  2.358081
H     0.543857 -4.900792 -3.080937
H    -0.169302 -4.510426  1.294151
H     1.257590  3.044921  0.383423
H     3.400274  3.075556 -0.871600
H     3.383165  3.070096 -3.359294
H     1.214565  3.087961 -4.572054
H    -0.915067  3.110122 -3.310939
H    -1.004171  3.207077  0.471317
H    -1.965432  3.769765 -0.906368
H    -1.115319  0.888008 -0.918690
H    -2.617078  1.591669 -1.493024
H    -3.417691  0.757656  0.453854
H    -2.690884  2.018650  1.195018

51
Point 57
C     0.030482  3.096637 -2.772320
C     0.031794  3.089259 -1.373328
C     1.259194  3.083457 -0.702715
C     2.458466  3.081910 -1.412168
C     2.448268  3.075678 -2.806953
C     1.229497  3.083912 -3.485906
C    -1.246830  3.005329 -0.573956
C    -1.901362  1.613005 -0.669204
N    -2.526110  1.211688  0.602339
N     0.512251  0.094650  0.524831
C    -0.108923 -0.157417  1.622041
C    -0.658065 -1.465301  1.993972
N    -0.507318 -2.454707  1.057800
C     0.096376 -2.198731 -0.165868
C     0.611642 -0.910478 -0.408994
N    -1.232700 -1.740666  3.130526
C    -1.365083 -0.750037  4.081150
N    -0.909919  0.549873  3.760498
C    -0.324945  0.961685  2.591973
C     0.217719 -3.177179 -1.165900
C     0.800280 -2.873408 -2.389403
C     1.268249 -1.560246 -2.657230
C     1.178619 -0.608466 -1.659332
O    -1.852976 -0.934744  5.175433
O    -0.018607  2.117418  2.376630
C     1.851065 -1.210982 -4.000915
C     0.940919 -3.947009 -3.435475
C    -0.998635 -3.800217  1.353018
H    -1.068586  1.253326  4.472887
H     1.524996  0.412657 -1.814564
H     2.746815 -1.803679 -4.216961
H     2.123939 -0.153929 -4.034427
H     1.134173 -1.402715 -4.806652
H     0.414335 -3.674892 -4.356278
H     1.993424 -4.094849 -3.700425
H    -0.146558 -4.183846 -0.997020
H    -1.773307 -4.075181  0.632579
H    -1.411951 -3.793007  2.357766
H     0.541639 -4.899621 -3.082104
H    -0.170798 -4.511084  1.292855
H     1.260363  3.042239  0.383286
H     3.401702  3.075847 -0.873962
H     3.381938  3.072004 -3.361658
H     1.212023  3.088672 -4.572061
H    -0.916264  3.107889 -3.308731
H    -0.999338  3.197529  0.474968
H    -1.960122  3.773085 -0.897612
H    -1.128233  0.885502 -0.927146
H    -2.626868  1.603535 -1.494078
H    -3.414070  0.744582  0.452487
H    -2.711699  2.023762  1.184680

51
Point 58
C     0.029839  3.094702 -2.771037
C     0.032661  3.086255 -1.372016
C     1.260806  3.081357 -0.702809
C     2.459329  3.081523 -1.413544
C     2.447637  3.076219 -2.808305
C     1.228105  3.083707 -3.485920
C    -1.244943  3.002937 -0.570938
C    -1.907914  1.615161 -0.672054
N    -2.530064  1.213965  0.600793
N     0.511525  0.095327  0.524428
C    -0.108716 -0.157054  1.622102
C    -0.657196 -1.465179  1.994231
N    -0.506269 -2.454630  1.058017
C     0.097687 -2.198659 -0.165480
C     0.612177 -0.910073 -0.408848
N    -1.232327 -1.740567  3.130497
C    -1.365528 -0.749718  4.080915
N    -0.910142  0.550010  3.760496
C    -0.323975  0.961848  2.592475
C     0.218952 -3.177035 -1.165570
C     0.801083 -2.873068 -2.389239
C     1.269781 -1.560099 -2.656717
C     1.179976 -0.608288 -1.658864
O    -1.854259 -0.934514  5.174820
O    -0.015113  2.117041  2.378452
C     1.852321 -1.210649 -4.000462
C     0.939521 -3.946034 -3.436245
C    -0.999020 -3.799781  1.352571
H    -1.068516  1.253373  4.473026
H     1.526350  0.412823 -1.814057
H     2.747015 -1.804488 -4.217682
H     2.126685 -0.153963 -4.033316
H     1.134519 -1.400637 -4.805813
H     0.412035 -3.672555 -4.356133
H     1.991509 -4.094797 -3.702698
H    -0.145620 -4.183621 -0.996858
H    -1.774234 -4.073354  0.632164
H    -1.412017 -3.792711  2.357452
H     0.539621 -4.898498 -3.083174
H    -0.172085 -4.511616  1.291700
H     1.263173  3.039594  0.383163
H     3.403144  3.076124 -0.876341
H     3.380702  3.073911 -3.364034
H     1.209454  3.089301 -4.572052
H    -0.917459  3.105601 -3.306484
H    -0.994742  3.188249  0.478600
H    -1.954928  3.776106 -0.889110
H    -1.140331  0.883159 -0.934659
H    -2.635615  1.614746 -1.495279
H    -3.408584  0.728956  0.450797
H    -2.735175  2.028682  1.172995

51
Point 59
C     0.029177  3.092679 -2.769679
C     0.033562  3.083203 -1.370627
C     1.262487  3.079214 -0.702890
C     2.460226  3.081115 -1.414964
C     2.446981  3.076756 -2.809701
C     1.226658  3.083445 -3.485917
C    -1.243014  3.000502 -0.567818
C    -1.914229  1.617280 -0.674759
N    -2.534014  1.216207  0.599155
N     0.510767  0.096029  0.524011
C    -0.108555 -0.156647  1.622147
C    -0.656377 -1.465012  1.994467
N    -0.505273 -2.454508  1.058204
C     0.098925 -2.198542 -0.165136
C     0.612621 -0.909620 -0.408752
N    -1.231980 -1.740433  3.130454
C    -1.365995 -0.749371  4.080678
N    -0.910388  0.550178  3.760500
C    -0.323072  0.962051  2.592958
C     0.220159 -3.176859 -1.165266
C     0.801871 -2.872700 -2.389095
C     1.271242 -1.559910 -2.656252
C     1.181196 -0.608046 -1.658466
O    -1.855563 -0.934284  5.174199
O    -0.011596  2.116685  2.380300
C     1.853624 -1.210318 -4.000018
C     0.938200 -3.945059 -3.436991
C    -0.999328 -3.799334  1.352142
H    -1.068470  1.253451  4.473173
H     1.527549  0.413056 -1.813632
H     2.747315 -1.805267 -4.218263
H     2.129432 -0.153991 -4.032246
H     1.135020 -1.398648 -4.805055
H     0.409812 -3.670288 -4.355982
H     1.989683 -4.094682 -3.704924
H    -0.144657 -4.183379 -0.996701
H    -1.775013 -4.071646  0.631742
H    -1.412060 -3.792397  2.357133
H     0.537738 -4.897388 -3.084191
H    -0.173214 -4.512048  1.290647
H     1.266107  3.036923  0.383052
H     3.404643  3.076404 -0.878807
H     3.379415  3.075857 -3.366492
H     1.206772  3.089866 -4.572023
H    -0.918694  3.103197 -3.304126
H    -0.990199  3.178922  0.482307
H    -1.949681  3.778986 -0.880544
H    -1.152006  0.880949 -0.941639
H    -2.643776  1.625626 -1.496547
H    -3.401877  0.712038  0.449247
H    -2.758865  2.032667  1.161458

51
Point 60
C     0.028484  3.090540 -2.768219
C     0.034512  3.080065 -1.369143
C     1.264264  3.077003 -0.702959
C     2.461169  3.080680 -1.416452
C     2.446285  3.077291 -2.811162
C     1.225127  3.083119 -3.485894
C    -1.241012  2.998007 -0.564557
C    -1.920404  1.619409 -0.677353
N    -2.537976  1.218302  0.597424
N     0.509970  0.096772  0.523573
C    -0.108448 -0.156194  1.622166
C    -0.655594 -1.464804  1.994679
N    -0.504311 -2.454340  1.058366
C     0.100109 -2.198374 -0.164827
C     0.612985 -0.909111 -0.408703
N    -1.231656 -1.740260  3.130393
C    -1.366497 -0.748999  4.080430
N    -0.910677  0.550386  3.760494
C    -0.322195  0.962284  2.593436
C     0.221349 -3.176645 -1.164984
C     0.802654 -2.872299 -2.388971
C     1.272660 -1.559676 -2.655821
C     1.182309 -0.607740 -1.658128
O    -1.856905 -0.934042  5.173560
O    -0.008024  2.116340  2.382180
C     1.854987 -1.209981 -3.999576
C     0.936933 -3.944066 -3.437724
C    -0.999567 -3.798870  1.351724
H    -1.068438  1.253561  4.473324
H     1.528625  0.413355 -1.813282
H     2.747722 -1.806013 -4.218724
H     2.132206 -0.154006 -4.031204
H     1.135676 -1.396722 -4.804362
H     0.407629 -3.668052 -4.355822
H     1.987916 -4.094496 -3.707134
H    -0.143672 -4.183110 -0.996551
H    -1.775664 -4.070020  0.631311
H    -1.412081 -3.792060  2.356807
H     0.535961 -4.896271 -3.085170
H    -0.174206 -4.512387  1.289674
H     1.269211  3.034195  0.382952
H     3.406222  3.076685 -0.881403
H     3.378049  3.077856 -3.369072
H     1.203927  3.090371 -4.571973
H    -0.919992  3.100642 -3.301606
H    -0.985593  3.169378  0.486127
H    -1.944288  3.781819 -0.871744
H    -1.163430  0.878894 -0.948299
H    -2.651578  1.636319 -1.497796
H    -3.394695  0.695111  0.447797
H    -2.782259  2.035679  1.150269

51
Point 61
C     0.027760  3.088297 -2.766668
C     0.035508  3.076875 -1.367571
C     1.266130  3.074740 -0.703015
C     2.462153  3.080220 -1.418002
C     2.445546  3.077815 -2.812684
C     1.223515  3.082725 -3.485854
C    -1.238943  2.995469 -0.561174
C    -1.926383  1.621526 -0.679827
N    -2.541965  1.220183  0.595644
N     0.509135  0.097557  0.523115
C    -0.108386 -0.155703  1.622164
C    -0.654864 -1.464553  1.994862
N    -0.503383 -2.454128  1.058503
C     0.101232 -2.198155 -0.164556
C     0.613270 -0.908546 -0.408700
N    -1.231360 -1.740052  3.130313
C    -1.367035 -0.748600  4.080166
N    -0.911014  0.550630  3.760472
C    -0.321306  0.962538  2.593928
C     0.222515 -3.176389 -1.164725
C     0.803423 -2.871861 -2.388865
C     1.274025 -1.559398 -2.655429
C     1.183316 -0.607371 -1.657848
O    -1.858277 -0.933783  5.172905
O    -0.004368  2.115997  2.384105
C     1.856402 -1.209635 -3.999136
C     0.935727 -3.943058 -3.438442
C    -0.999735 -3.798390  1.351320
H    -1.068414  1.253698  4.473478
H     1.529589  0.413718 -1.812998
H     2.748233 -1.806715 -4.219056
H     2.134981 -0.154004 -4.030193
H     1.136484 -1.394871 -4.803738
H     0.405504 -3.665862 -4.355659
H     1.986220 -4.094238 -3.709314
H    -0.142671 -4.182812 -0.996408
H    -1.776186 -4.068484  0.630874
H    -1.412076 -3.791698  2.356476
H     0.534299 -4.895152 -3.086109
H    -0.175057 -4.512638  1.288786
H     1.272474  3.031432  0.382864
H     3.407873  3.076967 -0.884120
H     3.376605  3.079883 -3.371767
H     1.200930  3.090795 -4.571901
H    -0.921351  3.097947 -3.298939
H    -0.980936  3.159644  0.490038
H    -1.938780  3.784592 -0.862734
H    -1.174539  0.876984 -0.954616
H    -2.658978  1.646759 -1.499005
H    -3.387437  0.678732  0.446104
H    -2.805875  2.037980  1.138891

51
Point 62
C     0.027016  3.085994 -2.765055
C     0.036533  3.073697 -1.365943
C     1.268050  3.072476 -0.703059
C     2.463159  3.079745 -1.419588
C     2.444775  3.078311 -2.814240
C     1.221850  3.082266 -3.485800
C    -1.236835  2.992916 -0.557720
C    -1.932053  1.623574 -0.682152
N    -2.545988  1.221875  0.593847
N     0.508281  0.098370  0.522652
C    -0.108362 -0.155179  1.622148
C    -0.654196 -1.464264  1.995016
N    -0.502508 -2.453878  1.058611
C     0.102276 -2.197887 -0.164326
C     0.613472 -0.907934 -0.408741
N    -1.231100 -1.739813  3.130211
C    -1.367602 -0.748176  4.079890
N    -0.911391  0.550902  3.760440
C    -0.320376  0.962806  2.594451
C     0.223634 -3.176095 -1.164494
C     0.804167 -2.871394 -2.388780
C     1.275317 -1.559079 -2.655078
C     1.184206 -0.606946 -1.657626
O    -1.859659 -0.933509  5.172242
O    -0.000617  2.115648  2.386085
C     1.857842 -1.209284 -3.998707
C     0.934606 -3.942051 -3.439132
C    -0.999831 -3.797903  1.350938
H    -1.068415  1.253858  4.473629
H     1.530440  0.414136 -1.812781
H     2.748842 -1.807352 -4.219259
H     2.137702 -0.153978 -4.029232
H     1.137424 -1.393127 -4.803190
H     0.403476 -3.663750 -4.355496
H     1.984626 -4.093910 -3.711423
H    -0.141678 -4.182486 -0.996276
H    -1.776575 -4.067063  0.630442
H    -1.412042 -3.791318  2.356149
H     0.532781 -4.894050 -3.086993
H    -0.175759 -4.512798  1.287994
H     1.275834  3.028689  0.382787
H     3.409566  3.077240 -0.886912
H     3.375105  3.081886 -3.374528
H     1.197833  3.091122 -4.571811
H    -0.922747  3.095161 -3.296176
H    -0.976318  3.149854  0.493980
H    -1.933259  3.787231 -0.853661
H    -1.185151  0.875183 -0.960431
H    -2.665790  1.656764 -1.500229
H    -3.379915  0.662570  0.444028
H    -2.830450  2.039766  1.126693

51
Point 63
C     0.026263  3.083673 -2.763405
C     0.037568  3.070573 -1.364282
C     1.269993  3.070252 -0.703092
C     2.464169  3.079264 -1.421188
C     2.443982  3.078767 -2.815808
C     1.220154  3.081750 -3.485732
C    -1.234721  2.990356 -0.554246
C    -1.937348  1.625497 -0.684325
N    -2.550069  1.223454  0.592018
N     0.507428  0.099198  0.522198
C    -0.108359 -0.154631  1.622133
C    -0.653593 -1.463942  1.995142
N    -0.501695 -2.453594  1.058689
C     0.103234 -2.197576 -0.164138
C     0.613595 -0.907283 -0.408820
N    -1.230884 -1.739547  3.130088
C    -1.368190 -0.747728  4.079606
N    -0.911792  0.551194  3.760409
C    -0.319396  0.963084  2.595017
C     0.224692 -3.175766 -1.164293
C     0.804877 -2.870903 -2.388716
C     1.276528 -1.558723 -2.654769
C     1.184979 -0.606472 -1.657459
O    -1.861037 -0.933226  5.171578
O     0.003216  2.115293  2.388121
C     1.859284 -1.208928 -3.998291
C     0.933580 -3.941058 -3.439785
C    -0.999857 -3.797417  1.350581
H    -1.068446  1.254038  4.473781
H     1.531174  0.414603 -1.812625
H     2.749537 -1.807908 -4.219337
H     2.140326 -0.153925 -4.028331
H     1.138474 -1.391511 -4.802718
H     0.401570 -3.661742 -4.355336
H     1.983153 -4.093518 -3.713432
H    -0.140708 -4.182136 -0.996156
H    -1.776842 -4.065771  0.630028
H    -1.411975 -3.790926  2.355831
H     0.531423 -4.892977 -3.087812
H    -0.176308 -4.512870  1.287296
H     1.279234  3.026015  0.382721
H     3.411273  3.077503 -0.889739
H     3.373570  3.083823 -3.377317
H     1.194679  3.091347 -4.571706
H    -0.924163  3.092336 -3.293356
H    -0.971830  3.140131  0.497899
H    -1.927813  3.789670 -0.844659
H    -1.195141  0.873444 -0.965627
H    -2.671881  1.666188 -1.501548
H    -3.371785  0.646158  0.441663
H    -2.856195  2.041030  1.113447

51
Point 64
C     0.025476  3.081278 -2.761681
C     0.038634  3.067428 -1.362552
C     1.272002  3.068018 -0.703117
C     2.465205  3.078770 -1.422840
C     2.443145  3.079191 -2.817428
C     1.218385  3.081162 -3.485652
C    -1.232554  2.987716 -0.550681
C    -1.942412  1.627328 -0.686407
N    -2.554366  1.224921  0.590016
N     0.506566  0.100061  0.521745
C    -0.108370 -0.154051  1.622120
C    -0.653042 -1.463580  1.995244
N    -0.500923 -2.453266  1.058741
C     0.104132 -2.197211 -0.163982
C     0.613652 -0.906578 -0.408931
N    -1.230711 -1.739243  3.129942
C    -1.368815 -0.747255  4.079309
N    -0.912213  0.551516  3.760384
C    -0.318366  0.963367  2.595629
C     0.225721 -3.175393 -1.164115
C     0.805574 -2.870374 -2.388666
C     1.277692 -1.558320 -2.654489
C     1.185665 -0.605937 -1.657335
O    -1.862453 -0.932924  5.170897
O     0.007172  2.114928  2.390231
C     1.860765 -1.208556 -3.997876
C     0.932629 -3.940050 -3.440415
C    -0.999816 -3.796919  1.350239
H    -1.068489  1.254241  4.473947
H     1.531823  0.415129 -1.812519
H     2.750335 -1.808398 -4.219296
H     2.142918 -0.153839 -4.027464
H     1.139655 -1.389978 -4.802304
H     0.399745 -3.659782 -4.355173
H     1.981770 -4.093053 -3.715389
H    -0.139738 -4.181752 -0.996045
H    -1.776995 -4.064569  0.629620
H    -1.411872 -3.790517  2.355517
H     0.530192 -4.891902 -3.088587
H    -0.176721 -4.512856  1.286669
H     1.282759  3.023351  0.382660
H     3.413031  3.077770 -0.892669
H     3.371960  3.085732 -3.380199
H     1.191392  3.091469 -4.571584
H    -0.925634  3.089399 -3.290415
H    -0.967346  3.130261  0.501869
H    -1.922326  3.791961 -0.835498
H    -1.204735  0.871726 -0.970407
H    -2.677429  1.675246 -1.502992
H    -3.363549  0.630063  0.439211
H    -2.881370  2.041456  1.100391

51
Point 65
C     0.024630  3.078731 -2.759827
C     0.039769  3.064165 -1.360702
C     1.274144  3.065708 -0.703140
C     2.466299  3.078248 -1.424605
C     2.442232  3.079589 -2.819154
C     1.216478  3.080478 -3.485558
C    -1.230261  2.984916 -0.546921
C    -1.947389  1.629121 -0.688453
N    -2.559003  1.226168  0.587742
N     0.505677  0.100991  0.521284
C    -0.108403 -0.153430  1.622100
C    -0.652529 -1.463166  1.995317
N    -0.500167 -2.452880  1.058773
C     0.104993 -2.196774 -0.163855
C     0.613644 -0.905790 -0.409077
N    -1.230581 -1.738891  3.129769
C    -1.369503 -0.746758  4.078984
N    -0.912664  0.551879  3.760357
C    -0.317269  0.963647  2.596292
C     0.226747 -3.174958 -1.163954
C     0.806279 -2.869787 -2.388629
C     1.278848 -1.557852 -2.654227
C     1.186289 -0.605321 -1.657249
O    -1.863957 -0.932584  5.170177
O     0.011313  2.114545  2.392447
C     1.862331 -1.208151 -3.997447
C     0.931724 -3.938992 -3.441042
C    -0.999706 -3.796388  1.349902
H    -1.068501  1.254464  4.474148
H     1.532408  0.415735 -1.812458
H     2.751264 -1.808825 -4.219129
H     2.145554 -0.153711 -4.026605
H     1.141005 -1.388480 -4.801934
H     0.397943 -3.657807 -4.355002
H     1.980434 -4.092493 -3.717353
H    -0.138745 -4.181311 -0.995942
H    -1.777044 -4.063407  0.629208
H    -1.411725 -3.790076  2.355197
H     0.529051 -4.890791 -3.089341
H    -0.177011 -4.512750  1.286087
H     1.286524  3.020622  0.382599
H     3.414897  3.078049 -0.895803
H     3.370217  3.087658 -3.383275
H     1.187859  3.091480 -4.571444
H    -0.927214  3.086246 -3.287255
H    -0.962660  3.119963  0.505986
H    -1.916636  3.794170 -0.825863
H    -1.214191  0.870038 -0.975062
H    -2.682668  1.684224 -1.504519
H    -3.356410  0.615619  0.436591
H    -2.904261  2.041002  1.088726

51
Point 66
C     0.023725  3.076042 -2.757856
C     0.040973  3.060809 -1.358744
C     1.276410  3.063342 -0.703164
C     2.467447  3.077702 -1.426479
C     2.441241  3.079950 -2.820986
C     1.214437  3.079692 -3.485455
C    -1.227837  2.981960 -0.542980
C    -1.952228  1.630851 -0.690448
N    -2.563922  1.227128  0.585263
N     0.504773  0.101984  0.520820
C    -0.108456 -0.152772  1.622070
C    -0.652067 -1.462701  1.995358
N    -0.499434 -2.452434  1.058781
C     0.105803 -2.196257 -0.163760
C     0.613571 -0.904918 -0.409258
N    -1.230498 -1.738496  3.129567
C    -1.370254 -0.746243  4.078632
N    -0.913139  0.552272  3.760327
C    -0.316084  0.963911  2.597017
C     0.227757 -3.174452 -1.163814
C     0.806984 -2.869136 -2.388604
C     1.279984 -1.557313 -2.653984
C     1.186848 -0.604622 -1.657201
O    -1.865547 -0.932202  5.169419
O     0.015622  2.114137  2.394768
C     1.863972 -1.207708 -3.997006
C     0.930874 -3.937883 -3.441661
C    -0.999527 -3.795825  1.349570
H    -1.068454  1.254692  4.474389
H     1.532931  0.416422 -1.812441
H     2.752325 -1.809173 -4.218831
H     2.148209 -0.153531 -4.025762
H     1.142523 -1.387030 -4.801613
H     0.396182 -3.655826 -4.354826
H     1.979158 -4.091831 -3.719307
H    -0.137744 -4.180806 -0.995849
H    -1.776990 -4.062290  0.628795
H    -1.411532 -3.789602  2.354871
H     0.528015 -4.889642 -3.090067
H    -0.177174 -4.512550  1.285547
H     1.290517  3.017848  0.382534
H     3.416865  3.078338 -0.899140
H     3.368339  3.089572 -3.386538
H     1.184089  3.091359 -4.571289
H    -0.928900  3.082882 -3.283889
H    -0.957765  3.109289  0.510227
H    -1.910773  3.796255 -0.815790
H    -1.223467  0.868375 -0.979647
H    -2.687595  1.693102 -1.506066
H    -3.350924  0.603314  0.433564
H    -2.925023  2.040022  1.078198

51
Point 67
C     0.022773  3.073250 -2.755800
C     0.042230  3.057411 -1.356713
C     1.278770  3.060964 -0.703195
C     2.468631  3.077143 -1.428443
C     2.440183  3.080262 -2.822903
C     1.212290  3.078806 -3.485350
C    -1.225309  2.978868 -0.538908
C    -1.956855  1.632474 -0.692368
N    -2.569047  1.227836  0.582649
N     0.503876  0.103028  0.520368
C    -0.108524 -0.152085  1.622037
C    -0.651667 -1.462192  1.995367
N    -0.498739 -2.451933  1.058762
C     0.106546 -2.195662 -0.163700
C     0.613431 -0.903970 -0.409470
N    -1.230470 -1.738066  3.129337
C    -1.371059 -0.745714  4.078255
N    -0.913626  0.552681  3.760301
C    -0.314814  0.964155  2.597803
C     0.228731 -3.173875 -1.163699
C     0.807678 -2.868425 -2.388594
C     1.281084 -1.556707 -2.653763
C     1.187334 -0.603846 -1.657188
O    -1.867209 -0.931785  5.168632
O     0.020057  2.113703  2.397181
C     1.865665 -1.207226 -3.996557
C     0.930099 -3.936736 -3.442258
C    -0.999281 -3.795236  1.349244
H    -1.068354  1.254916  4.474668
H     1.533391  0.417182 -1.812463
H     2.753508 -1.809425 -4.218401
H     2.150836 -0.153294 -4.024946
H     1.144188 -1.385651 -4.801345
H     0.394497 -3.653871 -4.354647
H     1.977971 -4.091070 -3.721213
H    -0.136757 -4.180238 -0.995772
H    -1.776838 -4.061233  0.628389
H    -1.411289 -3.789104  2.354544
H     0.527109 -4.888470 -3.090750
H    -0.177207 -4.512255  1.285049
H     1.294683  3.015083  0.382458
H     3.418905  3.078635 -0.902638
H     3.366352  3.091430 -3.389950
H     1.180133  3.091091 -4.571127
H    -0.930668  3.079349 -3.280368
H    -0.952736  3.098383  0.514535
H    -1.904824  3.798143 -0.805432
H    -1.232462  0.866706 -0.984094
H    -2.692128  1.701777 -1.507626
H    -3.346813  0.592662  0.430119
H    -2.944285  2.038725  1.068357

51
Point 68
C     0.021781  3.070385 -2.753687
C     0.043525  3.054002 -1.354632
C     1.281198  3.058612 -0.703239
C     2.469837  3.076583 -1.430481
C     2.439069  3.080515 -2.824889
C     1.210057  3.077828 -3.485250
C    -1.222703  2.975652 -0.534749
C    -1.961239  1.633965 -0.694205
N    -2.574319  1.228348  0.579932
N     0.503003  0.104108  0.519940
C    -0.108596 -0.151376  1.622011
C    -0.651331 -1.461643  1.995345
N    -0.498093 -2.451382  1.058716
C     0.107216 -2.194994 -0.163677
C     0.613234 -0.902956 -0.409706
N    -1.230503 -1.737607  3.129077
C    -1.371912 -0.745177  4.077862
N    -0.914112  0.553096  3.760287
C    -0.313467  0.964381  2.598652
C     0.229655 -3.173232 -1.163614
C     0.808354 -2.867657 -2.388597
C     1.282139 -1.556035 -2.653565
C     1.187748 -0.602998 -1.657205
O    -1.868933 -0.931339  5.167823
O     0.024588  2.113245  2.399675
C     1.867390 -1.206707 -3.996104
C     0.929413 -3.935562 -3.442827
C    -0.998973 -3.794628  1.348926
H    -1.068212  1.255129  4.474985
H     1.533792  0.418010 -1.812516
H     2.754802 -1.809570 -4.217844
H     2.153401 -0.152996 -4.024165
H     1.145980 -1.384354 -4.801130
H     0.392917 -3.651963 -4.354469
H     1.976893 -4.090215 -3.723043
H    -0.135798 -4.179609 -0.995715
H    -1.776596 -4.060248  0.627995
H    -1.410995 -3.788591  2.354220
H     0.526348 -4.887286 -3.091381
H    -0.177112 -4.511870  1.284588
H     1.298975  3.012374  0.382368
H     3.420992  3.078948 -0.906265
H     3.364274  3.093198 -3.393477
H     1.176034  3.090671 -4.570965
H    -0.932501  3.075682 -3.276737
H    -0.947647  3.087346  0.518866
H    -1.898855  3.799792 -0.794918
H    -1.241126  0.865003 -0.988345
H    -2.696221  1.710175 -1.509219
H    -3.343614  0.583077  0.426351
H    -2.962533  2.037176  1.058936

51
Point 69
C     0.020756  3.067458 -2.751532
C     0.044848  3.050592 -1.352516
C     1.283676  3.056301 -0.703299
C     2.471056  3.076033 -1.432586
C     2.437904  3.080707 -2.826937
C     1.207752  3.076760 -3.485157
C    -1.220036  2.972318 -0.530529
C    -1.965383  1.635315 -0.695967
N    -2.579693  1.228688  0.577123
N     0.502165  0.105219  0.519544
C    -0.108664 -0.150648  1.621998
C    -0.651058 -1.461059  1.995298
N    -0.497501 -2.450782  1.058641
C     0.107811 -2.194257 -0.163688
C     0.612985 -0.901881 -0.409961
N    -1.230603 -1.737120  3.128789
C    -1.372809 -0.744634  4.077456
N    -0.914589  0.553512  3.760295
C    -0.312054  0.964590  2.599561
C     0.230523 -3.172522 -1.163558
C     0.809011 -2.866833 -2.388615
C     1.283146 -1.555299 -2.653387
C     1.188094 -0.602081 -1.657248
O    -1.870717 -0.930875  5.166994
O     0.029194  2.112767  2.402249
C     1.869135 -1.206146 -3.995648
C     0.928822 -3.934361 -3.443363
C    -0.998609 -3.794004  1.348613
H    -1.068033  1.255329  4.475342
H     1.534139  0.418902 -1.812592
H     2.756196 -1.809600 -4.217166
H     2.155888 -0.152631 -4.023422
H     1.147885 -1.383140 -4.800964
H     0.391456 -3.650108 -4.354294
H     1.975935 -4.089268 -3.724785
H    -0.134879 -4.178919 -0.995682
H    -1.776275 -4.059338  0.627618
H    -1.410647 -3.788069  2.353901
H     0.525736 -4.886091 -3.091958
H    -0.176896 -4.511398  1.284154
H     1.303367  3.009746  0.382259
H     3.423114  3.079289 -0.910003
H     3.362117  3.094864 -3.397103
H     1.171815  3.090101 -4.570806
H    -0.934388  3.071897 -3.273020
H    -0.942527  3.076214  0.523195
H    -1.892892  3.801187 -0.784306
H    -1.249456  0.863257 -0.992402
H    -2.699884  1.718282 -1.510855
H    -3.341074  0.574261  0.422340
H    -2.979920  2.035401  1.049865

51
Point 70
C     0.019700  3.064470 -2.749345
C     0.046194  3.047177 -1.350376
C     1.286197  3.054038 -0.703378
C     2.472283  3.075499 -1.434754
C     2.436691  3.080836 -2.829044
C     1.205381  3.075602 -3.485076
C    -1.217316  2.968866 -0.526263
C    -1.969306  1.636529 -0.697668
N    -2.585136  1.228855  0.574226
N     0.501367  0.106356  0.519189
C    -0.108723 -0.149904  1.622005
C    -0.650844 -1.460441  1.995229
N    -0.496962 -2.450136  1.058539
C     0.108333 -2.193454 -0.163733
C     0.612692 -0.900749 -0.410228
N    -1.230774 -1.736606  3.128472
C    -1.373749 -0.744087  4.077040
N    -0.915050  0.553926  3.760330
C    -0.310579  0.964784  2.600533
C     0.231332 -3.171746 -1.163534
C     0.809646 -2.865952 -2.388646
C     1.284106 -1.554498 -2.653227
C     1.188379 -0.601098 -1.657310
O    -1.872562 -0.930395  5.166148
O     0.033862  2.112271  2.404901
C     1.870896 -1.205539 -3.995187
C     0.928329 -3.933135 -3.443866
C    -0.998193 -3.793366  1.348304
H    -1.067817  1.255513  4.475745
H     1.534439  0.419855 -1.812684
H     2.757683 -1.809509 -4.216373
H     2.158290 -0.152195 -4.022714
H     1.149890 -1.382003 -4.800843
H     0.390121 -3.648305 -4.354127
H     1.975099 -4.088231 -3.726431
H    -0.134005 -4.178166 -0.995678
H    -1.775886 -4.058494  0.627256
H    -1.410245 -3.787541  2.353586
H     0.525274 -4.884884 -3.092482
H    -0.176568 -4.510843  1.283736
H     1.307847  3.007209  0.382129
H     3.425259  3.079671 -0.913846
H     3.359886  3.096423 -3.400821
H     1.167485  3.089380 -4.570654
H    -0.936324  3.067996 -3.269231
H    -0.937382  3.065007  0.527503
H    -1.886945  3.802332 -0.773622
H    -1.257473  0.861475 -0.996313
H    -2.703160  1.726121 -1.512528
H    -3.339162  0.566169  0.418132
H    -2.996364  2.033438  1.041206

51
Point 71
C     0.018612  3.061413 -2.747131
C     0.047563  3.043750 -1.348217
C     1.288756  3.051823 -0.703480
C     2.473514  3.074987 -1.436988
C     2.435429  3.080904 -2.831212
C     1.202942  3.074352 -3.485010
C    -1.214545  2.965293 -0.521961
C    -1.973033  1.637612 -0.699325
N    -2.590618  1.228832  0.571241
N     0.500614  0.107517  0.518877
C    -0.108771 -0.149144  1.622035
C    -0.650690 -1.459789  1.995138
N    -0.496477 -2.449443  1.058412
C     0.108783 -2.192583 -0.163809
C     0.612358 -0.899560 -0.410502
N    -1.231018 -1.736066  3.128128
C    -1.374735 -0.743540  4.076616
N    -0.915488  0.554334  3.760400
C    -0.309044  0.964961  2.601568
C     0.232082 -3.170902 -1.163540
C     0.810262 -2.865012 -2.388689
C     1.285022 -1.553629 -2.653081
C     1.188608 -0.600049 -1.657386
O    -1.874476 -0.929905  5.165283
O     0.038586  2.111758  2.407630
C     1.872668 -1.204881 -3.994720
C     0.927933 -3.931879 -3.444338
C    -0.997733 -3.792710  1.347996
H    -1.067553  1.255675  4.476205
H     1.534702  0.420870 -1.812784
H     2.759259 -1.809295 -4.215470
H     2.160608 -0.151682 -4.022037
H     1.151989 -1.380931 -4.800761
H     0.388914 -3.646546 -4.353968
H     1.974385 -4.087103 -3.727981
H    -0.133178 -4.177349 -0.995703
H    -1.775440 -4.057707  0.626911
H    -1.409791 -3.787009  2.353274
H     0.524956 -4.883661 -3.092958
H    -0.176140 -4.510208  1.283324
H     1.312410  3.004766  0.381973
H     3.427428  3.080103 -0.917794
H     3.357581  3.097881 -3.404631
H     1.163049  3.088505 -4.570513
H    -0.938307  3.063967 -3.265377
H    -0.932206  3.053732  0.531784
H    -1.881008  3.803230 -0.762870
H    -1.265217  0.859666 -1.000153
H    -2.706111  1.733742 -1.514220
H    -3.338011  0.558918  0.413737
H    -3.011610  2.031340  1.033127

51
Point 72
C     0.017494  3.058281 -2.744897
C     0.048951  3.040304 -1.346046
C     1.291351  3.049658 -0.703610
C     2.474748  3.074499 -1.439291
C     2.434118  3.080915 -2.833441
C     1.200440  3.073006 -3.484963
C    -1.211724  2.961593 -0.517629
C    -1.976585  1.638573 -0.700953
N    -2.596102  1.228603  0.568177
N     0.499899  0.108707  0.518610
C    -0.108805 -0.148371  1.622092
C    -0.650592 -1.459106  1.995028
N    -0.496044 -2.448704  1.058260
C     0.109166 -2.191646 -0.163912
C     0.611989 -0.898313 -0.410779
N    -1.231338 -1.735501  3.127755
C    -1.375767 -0.742995  4.076185
N    -0.915899  0.554734  3.760509
C    -0.307453  0.965117  2.602669
C     0.232773 -3.169988 -1.163577
C     0.810859 -2.864009 -2.388745
C     1.285898 -1.552689 -2.652946
C     1.188789 -0.598934 -1.657469
O    -1.876462 -0.929405  5.164400
O     0.043353  2.111226  2.410434
C     1.874451 -1.204165 -3.994245
C     0.927635 -3.930589 -3.444779
C    -0.997234 -3.792036  1.347686
H    -1.067234  1.255811  4.476726
H     1.534934  0.421945 -1.812886
H     2.760917 -1.808952 -4.214465
H     2.162841 -0.151087 -4.021387
H     1.154173 -1.379914 -4.800713
H     0.387841 -3.644826 -4.353821
H     1.973795 -4.085883 -3.729432
H    -0.132404 -4.176466 -0.995761
H    -1.774950 -4.056966  0.626585
H    -1.409285 -3.786472  2.352967
H     0.524779 -4.882418 -3.093389
H    -0.175622 -4.509498  1.282907
H     1.317049  3.002414  0.381788
H     3.429612  3.080595 -0.921848
H     3.355205  3.099244 -3.408532
H     1.158511  3.087473 -4.570386
H    -0.940337  3.059798 -3.261466
H    -0.926973  3.042350  0.536029
H    -1.875075  3.803893 -0.752032
H    -1.272723  0.857844 -1.003999
H    -2.708803  1.741195 -1.515902
H    -3.337776  0.552657  0.409155
H    -3.025406  2.029181  1.025785

51
Point 73
C     0.016348  3.055073 -2.742657
C     0.050356  3.036842 -1.343877
C     1.293971  3.047543 -0.703772
C     2.475979  3.074043 -1.441657
C     2.432763  3.080871 -2.835730
C     1.197881  3.071565 -3.484940
C    -1.208848  2.957762 -0.513274
C    -1.979979  1.639417 -0.702564
N    -2.601538  1.228161  0.565054
N     0.499220  0.109924  0.518389
C    -0.108831 -0.147586  1.622174
C    -0.650552 -1.458392  1.994901
N    -0.495661 -2.447920  1.058088
C     0.109480 -2.190643 -0.164041
C     0.611584 -0.897011 -0.411056
N    -1.231735 -1.734914  3.127357
C    -1.376845 -0.742459  4.075749
N    -0.916274  0.555119  3.760662
C    -0.305813  0.965252  2.603833
C     0.233405 -3.169004 -1.163642
C     0.811436 -2.862944 -2.388810
C     1.286734 -1.551680 -2.652818
C     1.188926 -0.597754 -1.657556
O    -1.878522 -0.928900  5.163500
O     0.048144  2.110678  2.413306
C     1.876238 -1.203388 -3.993761
C     0.927432 -3.929263 -3.445190
C    -0.996705 -3.791343  1.347372
H    -1.066850  1.255913  4.477315
H     1.535138  0.423081 -1.812984
H     2.762648 -1.808478 -4.213365
H     2.164987 -0.150406 -4.020758
H     1.156429 -1.378940 -4.800692
H     0.386904 -3.643137 -4.353688
H     1.973328 -4.084573 -3.730781
H    -0.131684 -4.175515 -0.995850
H    -1.774431 -4.056257  0.626273
H    -1.408731 -3.785934  2.352662
H     0.524735 -4.881150 -3.093779
H    -0.175030 -4.508717  1.282472
H     1.321745  3.000156  0.381567
H     3.431806  3.081156 -0.925997
H     3.352762  3.100516 -3.412517
H     1.153886  3.086279 -4.570279
H    -0.942406  3.055482 -3.257516
H    -0.921642  3.030812  0.540225
H    -1.869137  3.804331 -0.741071
H    -1.280025  0.856019 -1.007915
H    -2.711293  1.748520 -1.517543
H    -3.338529  0.547453  0.404395
H    -3.037630  2.027029  1.019254

51
Point 74
C     0.015179  3.051787 -2.740424
C     0.051776  3.033361 -1.341724
C     1.296609  3.045482 -0.703974
C     2.477205  3.073624 -1.444084
C     2.431367  3.080780 -2.838074
C     1.195276  3.070031 -3.484946
C    -1.205918  2.953798 -0.508907
C    -1.983233  1.640154 -0.704164
N    -2.606880  1.227514  0.561897
N     0.498568  0.111169  0.518211
C    -0.108850 -0.146791  1.622284
C    -0.650569 -1.457652  1.994759
N    -0.495329 -2.447094  1.057896
C     0.109729 -2.189576 -0.164194
C     0.611144 -0.895654 -0.411330
N    -1.232208 -1.734309  3.126933
C    -1.377965 -0.741933  4.075312
N    -0.916609  0.555484  3.760864
C    -0.304128  0.965364  2.605060
C     0.233978 -3.167953 -1.163736
C     0.811993 -2.861816 -2.388884
C     1.287533 -1.550601 -2.652695
C     1.189024 -0.596512 -1.657640
O    -1.880656 -0.928393  5.162586
O     0.052945  2.110113  2.416243
C     1.878023 -1.202545 -3.993266
C     0.927324 -3.927900 -3.445572
C    -0.996155 -3.790631  1.347051
H    -1.066393  1.255976  4.477978
H     1.535322  0.424272 -1.813071
H     2.764441 -1.807874 -4.212181
H     2.167045 -0.149637 -4.020148
H     1.158744 -1.377997 -4.800693
H     0.386106 -3.641475 -4.353571
H     1.972983 -4.083178 -3.732024
H    -0.131019 -4.174497 -0.995972
H    -1.773895 -4.055574  0.625976
H    -1.408133 -3.785396  2.352359
H     0.524817 -4.879856 -3.094132
H    -0.174379 -4.507873  1.282012
H     1.326482  2.997990  0.381306
H     3.434002  3.081792 -0.930233
H     3.350263  3.101704 -3.416575
H     1.149193  3.084925 -4.570197
H    -0.944506  3.051016 -3.253547
H    -0.916209  3.019130  0.544357
H    -1.863186  3.804549 -0.729993
H    -1.287157  0.854196 -1.011944
H    -2.713635  1.755752 -1.519116
H    -3.340216  0.543251  0.399484
H    -3.048318  2.024921  1.013523

51
Point 75
C     0.013993  3.048426 -2.738212
C     0.053207  3.029862 -1.339600
C     1.299257  3.043477 -0.704218
C     2.478422  3.073248 -1.446567
C     2.429938  3.080645 -2.840470
C     1.192636  3.068407 -3.484986
C    -1.202940  2.949715 -0.504550
C    -1.986357  1.640792 -0.705750
N    -2.612087  1.226678  0.558734
N     0.497935  0.112436  0.518075
C    -0.108869 -0.145987  1.622420
C    -0.650642 -1.456889  1.994604
N    -0.495048 -2.446231  1.057684
C     0.109914 -2.188451 -0.164368
C     0.610670 -0.894248 -0.411600
N    -1.232756 -1.733690  3.126488
C    -1.379124 -0.741421  4.074877
N    -0.916895  0.555824  3.761121
C    -0.302404  0.965452  2.606348
C     0.234494 -3.166837 -1.163856
C     0.812533 -2.860629 -2.388965
C     1.288297 -1.549454 -2.652573
C     1.189084 -0.595211 -1.657720
O    -1.882860 -0.927890  5.161660
O     0.057742  2.109533  2.419241
C     1.879801 -1.201634 -3.992760
C     0.927308 -3.926500 -3.445926
C    -0.995592 -3.789902  1.346720
H    -1.065863  1.255995  4.478718
H     1.535484  0.425518 -1.813143
H     2.766285 -1.807139 -4.210922
H     2.169015 -0.148778 -4.019550
H     1.161104 -1.377075 -4.800709
H     0.385448 -3.639834 -4.353471
H     1.972756 -4.081702 -3.733161
H    -0.130409 -4.173417 -0.996126
H    -1.773356 -4.054907  0.625694
H    -1.407497 -3.784860  2.352057
H     0.525018 -4.878534 -3.094452
H    -0.173683 -4.506973  1.281517
H     1.331242  2.995916  0.380999
H     3.436193  3.082511 -0.934544
H     3.347717  3.102818 -3.420696
H     1.144452  3.083415 -4.570144
H    -0.946629  3.046401 -3.249579
H    -0.910700  3.007360  0.548405
H    -1.857225  3.804556 -0.718848
H    -1.294134  0.852385 -1.016095
H    -2.715865  1.762904 -1.520596
H    -3.342687  0.539911  0.394474
H    -3.057611  2.022863  1.008530

51
Point 76
C     0.012795  3.044985 -2.736032
C     0.054648  3.026342 -1.337515
C     1.301911  3.041525 -0.704509
C     2.479630  3.072918 -1.449106
C     2.428482  3.080475 -2.842915
C     1.189970  3.066694 -3.485065
C    -1.199919  2.945518 -0.500214
C    -1.989364  1.641342 -0.707321
N    -2.617132  1.225672  0.555588
N     0.497313  0.113727  0.517976
C    -0.108890 -0.145174  1.622583
C    -0.650768 -1.456105  1.994439
N    -0.494819 -2.445332  1.057455
C     0.110036 -2.187271 -0.164561
C     0.610160 -0.892794 -0.411865
N    -1.233377 -1.733059  3.126021
C    -1.380320 -0.740926  4.074447
N    -0.917131  0.556133  3.761435
C    -0.300646  0.965517  2.607696
C     0.234954 -3.165660 -1.164001
C     0.813054 -2.859382 -2.389052
C     1.289027 -1.548242 -2.652452
C     1.189107 -0.593853 -1.657792
O    -1.885135 -0.927395  5.160723
O     0.062535  2.108937  2.422302
C     1.881567 -1.200654 -3.992242
C     0.927380 -3.925063 -3.446253
C    -0.995026 -3.789155  1.346377
H    -1.065255  1.255965  4.479538
H     1.535626  0.426816 -1.813198
H     2.768170 -1.806278 -4.209598
H     2.170900 -0.147831 -4.018961
H     1.163499 -1.376161 -4.800736
H     0.384930 -3.638208 -4.353391
H     1.972646 -4.080150 -3.734193
H    -0.129852 -4.172278 -0.996313
H    -1.772826 -4.054250  0.625424
H    -1.406828 -3.784328  2.351754
H     0.525326 -4.877183 -3.094744
H    -0.172957 -4.506022  1.280981
H     1.336015  2.993930  0.380642
H     3.438377  3.083322 -0.938925
H     3.345133  3.103871 -3.424875
H     1.139677  3.081752 -4.570127
H    -0.948765  3.041634 -3.245627
H    -0.905123  2.995493  0.552362
H    -1.851249  3.804366 -0.707646
H    -1.300973  0.850590 -1.020361
H    -2.718011  1.769979 -1.521968
H    -3.345763  0.537257  0.389414
H    -3.065704  2.020840  1.004185

51
Point 77
C     0.011591  3.041465 -2.733893
C     0.056094  3.022805 -1.335478
C     1.304563  3.039627 -0.704852
C     2.480825  3.072638 -1.451697
C     2.427004  3.080274 -2.845409
C     1.187288  3.064895 -3.485186
C    -1.196870  2.941225 -0.495918
C    -1.992259  1.641808 -0.708866
N    -2.621992  1.224515  0.552483
N     0.496699  0.115036  0.517913
C    -0.108914 -0.144355  1.622771
C    -0.650945 -1.455303  1.994265
N    -0.494642 -2.444400  1.057209
C     0.110097 -2.186041 -0.164773
C     0.609614 -0.891300 -0.412124
N    -1.234071 -1.732419  3.125536
C    -1.381552 -0.740449  4.074023
N    -0.917312  0.556410  3.761809
C    -0.298858  0.965560  2.609103
C     0.235362 -3.164426 -1.164170
C     0.813560 -2.858078 -2.389146
C     1.289725 -1.546965 -2.652329
C     1.189096 -0.592441 -1.657856
O    -1.887478 -0.926911  5.159777
O     0.067323  2.108323  2.425425
C     1.883320 -1.199603 -3.991712
C     0.927537 -3.923587 -3.446555
C    -0.994464 -3.788392  1.346020
H    -1.064567  1.255884  4.480440
H     1.535747  0.428164 -1.813231
H     2.770087 -1.805294 -4.208218
H     2.172706 -0.146794 -4.018375
H     1.165918 -1.375241 -4.800770
H     0.384551 -3.636590 -4.353333
H     1.972647 -4.078527 -3.735121
H    -0.129344 -4.171085 -0.996532
H    -1.772316 -4.053597  0.625162
H    -1.406136 -3.783799  2.351449
H     0.525733 -4.875799 -3.095015
H    -0.172214 -4.505027  1.280400
H     1.340786  2.992030  0.380233
H     3.440545  3.084229 -0.943368
H     3.342520  3.104873 -3.429106
H     1.134882  3.079939 -4.570149
H    -0.950906  3.036716 -3.241705
H    -0.899540  2.983615  0.556220
H    -1.845272  3.803985 -0.696453
H    -1.307671  0.848817 -1.024713
H    -2.720086  1.776963 -1.523222
H    -3.349263  0.535124  0.384358
H    -3.072788  2.018827  1.000396

51
Point 78
C     0.010379  3.037850 -2.731789
C     0.057549  3.019239 -1.333483
C     1.307218  3.037774 -0.705245
C     2.482007  3.072408 -1.454348
C     2.425501  3.080048 -2.847959
C     1.184583  3.063000 -3.485352
C    -1.193816  2.936870 -0.491684
C    -1.995043  1.642195 -0.710365
N    -2.626672  1.223217  0.549435
N     0.496107  0.116344  0.517890
C    -0.108940 -0.143532  1.622987
C    -0.651177 -1.454482  1.994082
N    -0.494517 -2.443437  1.056943
C     0.110099 -2.184766 -0.165003
C     0.609037 -0.889770 -0.412378
N    -1.234840 -1.731770  3.125029
C    -1.382822 -0.739989  4.073605
N    -0.917436  0.556651  3.762246
C    -0.297030  0.965580  2.610571
C     0.235721 -3.163136 -1.164366
C     0.814052 -2.856713 -2.389247
C     1.290394 -1.545621 -2.652205
C     1.189051 -0.590973 -1.657910
O    -1.889898 -0.926441  5.158819
O     0.072129  2.107687  2.428624
C     1.885064 -1.198475 -3.991169
C     0.927776 -3.922065 -3.446838
C    -0.993913 -3.787611  1.345644
H    -1.063797  1.255750  4.481427
H     1.535850  0.429564 -1.813238
H     2.772037 -1.804185 -4.206785
H     2.174443 -0.145664 -4.017785
H     1.168366 -1.374302 -4.800810
H     0.384307 -3.634966 -4.353299
H     1.972755 -4.076829 -3.735954
H    -0.128884 -4.169838 -0.996790
H    -1.771831 -4.052941  0.624905
H    -1.405425 -3.783274  2.351136
H     0.526233 -4.874377 -3.095272
H    -0.171462 -4.503989  1.279767
H     1.345561  2.990205  0.379771
H     3.442701  3.085240 -0.947884
H     3.339872  3.105842 -3.433397
H     1.130057  3.077967 -4.570211
H    -0.953056  3.031633 -3.237804
H    -0.894083  2.971960  0.559977
H    -1.839319  3.803415 -0.685435
H    -1.314211  0.847069 -1.029096
H    -2.722076  1.783834 -1.524354
H    -3.353045  0.533356  0.379327
H    -3.079067  2.016790  0.997073

51
Point 79
C     0.009156  3.034119 -2.729718
C     0.059009  3.015636 -1.331524
C     1.309874  3.035953 -0.705686
C     2.483173  3.072225 -1.457066
C     2.423964  3.079798 -2.850572
C     1.181845  3.060995 -3.485565
C    -1.190792  2.932502 -0.487547
C    -1.997701  1.642502 -0.711790
N    -2.631182  1.221794  0.546459
N     0.495560  0.117638  0.517921
C    -0.108959 -0.142709  1.623236
C    -0.651466 -1.453642  1.993889
N    -0.494447 -2.442441  1.056656
C     0.110041 -2.183447 -0.165255
C     0.608436 -0.888210 -0.412623
N    -1.235692 -1.731111  3.124499
C    -1.384138 -0.739544  4.073191
N    -0.917503  0.556857  3.762748
C    -0.295152  0.965576  2.612105
C     0.236031 -3.161790 -1.164593
C     0.814534 -2.855283 -2.389357
C     1.291040 -1.544203 -2.652080
C     1.188980 -0.589450 -1.657950
O    -1.892410 -0.925983  5.157843
O     0.076983  2.107022  2.431905
C     1.886807 -1.197260 -3.990609
C     0.928097 -3.920489 -3.447109
C    -0.993377 -3.786810  1.345246
H    -1.062942  1.255560  4.482501
H     1.535945  0.431017 -1.813208
H     2.774024 -1.802948 -4.205296
H     2.176128 -0.144433 -4.017182
H     1.170852 -1.373325 -4.800854
H     0.384197 -3.633320 -4.353294
H     1.972970 -4.075048 -3.736701
H    -0.128470 -4.168538 -0.997095
H    -1.771377 -4.052279  0.624648
H    -1.404700 -3.782751  2.350813
H     0.526822 -4.872906 -3.095526
H    -0.170709 -4.502909  1.279078
H     1.350343  2.988449  0.379258
H     3.444844  3.086362 -0.952487
H     3.337178  3.106793 -3.437760
H     1.125183  3.075823 -4.570316
H    -0.955219  3.026366 -3.233915
H    -0.888857  2.960730  0.563620
H    -1.833435  3.802668 -0.674779
H    -1.320537  0.845357 -1.033417
H    -2.723945  1.790526 -1.525372
H    -3.356991  0.531832  0.374339
H    -3.084722  2.014707  0.994132

51
Point 80
C     0.007919  3.030258 -2.727687
C     0.060464  3.012000 -1.329611
C     1.312520  3.034160 -0.706179
C     2.484313  3.072084 -1.459854
C     2.422388  3.079518 -2.853249
C     1.179073  3.058863 -3.485831
C    -1.187823  2.928155 -0.483528
C    -2.000211  1.642718 -0.713121
N    -2.635520  1.220267  0.543576
N     0.495071  0.118916  0.518015
C    -0.108963 -0.141890  1.623523
C    -0.651815 -1.452787  1.993688
N    -0.494436 -2.441415  1.056347
C     0.109928 -2.182087 -0.165527
C     0.607823 -0.886624 -0.412852
N    -1.236637 -1.730443  3.123941
C    -1.385506 -0.739111  4.072777
N    -0.917507  0.557025  3.763317
C    -0.293215  0.965546  2.613709
C     0.236292 -3.160386 -1.164853
C     0.815008 -2.853783 -2.389479
C     1.291666 -1.542709 -2.651951
C     1.188890 -0.587870 -1.657969
O    -1.895028 -0.925535  5.156841
O     0.081905  2.106320  2.435274
C     1.888555 -1.195950 -3.990029
C     0.928500 -3.918849 -3.447375
C    -0.992864 -3.785991  1.344820
H    -1.062003  1.255315  4.483663
H     1.536041  0.432520 -1.813132
H     2.776053 -1.801574 -4.203752
H     2.177768 -0.143093 -4.016558
H     1.173380 -1.372295 -4.800902
H     0.384222 -3.631641 -4.353326
H     1.973291 -4.073178 -3.737368
H    -0.128109 -4.167183 -0.997455
H    -1.770964 -4.051609  0.624386
H    -1.403968 -3.782233  2.350475
H     0.527499 -4.871380 -3.095789
H    -0.169964 -4.501790  1.278325
H     1.355120  2.986765  0.378692
H     3.446960  3.087595 -0.957175
H     3.334435  3.107729 -3.442194
H     1.120260  3.073484 -4.570470
H    -0.957399  3.020904 -3.230046
H    -0.883857  2.949932  0.567132
H    -1.827657  3.801766 -0.664546
H    -1.326577  0.843681 -1.037581
H    -2.725652  1.796948 -1.526288
H    -3.360995  0.530457  0.369427
H    -3.089891  2.012575  0.991498

51
Point 81
C     0.006665  3.026268 -2.725712
C     0.061899  3.008346 -1.327761
C     1.315134  3.032402 -0.706731
C     2.485411  3.071981 -1.462707
C     2.420770  3.079200 -2.855989
C     1.176268  3.056594 -3.486157
C    -1.184917  2.923840 -0.479637
C    -2.002554  1.642829 -0.714342
N    -2.639675  1.218659  0.540812
N     0.494647  0.120180  0.518178
C    -0.108946 -0.141079  1.623855
C    -0.652224 -1.451918  1.993476
N    -0.494485 -2.440362  1.056013
C     0.109762 -2.180687 -0.165818
C     0.607208 -0.885014 -0.413058
N    -1.237683 -1.729763  3.123351
C    -1.386932 -0.738689  4.072361
N    -0.917445  0.557156  3.763955
C    -0.291216  0.965485  2.615385
C     0.236504 -3.158924 -1.165151
C     0.815473 -2.852211 -2.389616
C     1.292277 -1.541137 -2.651816
C     1.188793 -0.586237 -1.657960
O    -1.897760 -0.925096  5.155810
O     0.086903  2.105575  2.438729
C     1.890310 -1.194539 -3.989427
C     0.928984 -3.917140 -3.447642
C    -0.992384 -3.785155  1.344363
H    -1.060980  1.255013  4.484913
H     1.536152  0.434073 -1.813001
H     2.778121 -1.800060 -4.202154
H     2.179370 -0.141640 -4.015904
H     1.175948 -1.371199 -4.800947
H     0.384385 -3.629917 -4.353399
H     1.973718 -4.071214 -3.737960
H    -0.127804 -4.165771 -0.997876
H    -1.770601 -4.050928  0.624114
H    -1.403241 -3.781721  2.350117
H     0.528258 -4.869792 -3.096071
H    -0.169241 -4.500638  1.277504
H     1.359864  2.985166  0.378065
H     3.449031  3.088933 -0.961936
H     3.331644  3.108639 -3.446687
H     1.115303  3.070930 -4.570681
H    -0.959594  3.015246 -3.226223
H    -0.879038  2.939493  0.570500
H    -1.822014  3.800722 -0.654710
H    -1.332279  0.842027 -1.041514
H    -2.727165  1.803025 -1.527116
H    -3.364963  0.529165  0.364638
H    -3.094670  2.010406  0.989109

51
Point 82
C     0.005389  3.022156 -2.723814
C     0.063299  3.004688 -1.325993
C     1.317697  3.030691 -0.707351
C     2.486455  3.071913 -1.465621
C     2.419111  3.078835 -2.858786
C     1.173437  3.054181 -3.486550
C    -1.182077  2.919554 -0.475872
C    -2.004716  1.642817 -0.715441
N    -2.643634  1.216991  0.538190
N     0.494295  0.121431  0.518414
C    -0.108902 -0.140278  1.624235
C    -0.652692 -1.451040  1.993255
N    -0.494596 -2.439284  1.055654
C     0.109549 -2.179250 -0.166126
C     0.606604 -0.883383 -0.413236
N    -1.238839 -1.729071  3.122726
C    -1.388420 -0.738277  4.071941
N    -0.917315  0.557245  3.764664
C    -0.289151  0.965393  2.617133
C     0.236666 -3.157402 -1.165487
C     0.815930 -2.850566 -2.389769
C     1.292878 -1.539486 -2.651672
C     1.188700 -0.584554 -1.657917
O    -1.900614 -0.924664  5.154744
O     0.091982  2.104784  2.442269
C     1.892071 -1.193021 -3.988799
C     0.929545 -3.915358 -3.447915
C    -0.991947 -3.784302  1.343868
H    -1.059874  1.254653  4.486251
H     1.536290  0.435671 -1.812806
H     2.780225 -1.798403 -4.200510
H     2.180937 -0.140068 -4.015215
H     1.178553 -1.370023 -4.800986
H     0.384686 -3.628137 -4.353521
H     1.974246 -4.069156 -3.738481
H    -0.127563 -4.164299 -0.998363
H    -1.770301 -4.050228  0.623823
H    -1.402529 -3.781216  2.349732
H     0.529091 -4.868138 -3.096382
H    -0.168553 -4.499457  1.276607
H     1.364546  2.983670  0.377370
H     3.451039  3.090369 -0.966756
H     3.328812  3.109499 -3.451228
H     1.110328  3.068147 -4.570955
H    -0.961801  3.009400 -3.222477
H    -0.874365  2.929373  0.573721
H    -1.816526  3.799533 -0.645238
H    -1.337617  0.840369 -1.045170
H    -2.728467  1.808702 -1.527858
H    -3.368825  0.527906  0.360023
H    -3.099124  2.008217  0.986918

51
Point 83
C     0.004090  3.017932 -2.722009
C     0.064651  3.001040 -1.324321
C     1.320193  3.029042 -0.708046
C     2.487435  3.071883 -1.468591
C     2.417411  3.078409 -2.861636
C     1.170587  3.051619 -3.487016
C    -1.179305  2.915298 -0.472238
C    -2.006687  1.642665 -0.716408
N    -2.647388  1.215279  0.535731
N     0.494023  0.122666  0.518727
C    -0.108824 -0.139490  1.624664
C    -0.653218 -1.450154  1.993025
N    -0.494771 -2.438183  1.055269
C     0.109294 -2.177778 -0.166449
C     0.606020 -0.881734 -0.413379
N    -1.240108 -1.728367  3.122062
C    -1.389973 -0.737875  4.071515
N    -0.917112  0.557292  3.765444
C    -0.287022  0.965268  2.618954
C     0.236779 -3.155823 -1.165862
C     0.816380 -2.848846 -2.389939
C     1.293474 -1.537757 -2.651515
C     1.188622 -0.582823 -1.657832
O    -1.903596 -0.924239  5.153641
O     0.097141  2.103945  2.445893
C     1.893837 -1.191393 -3.988145
C     0.930179 -3.913499 -3.448200
C    -0.991566 -3.783433  1.343330
H    -1.058685  1.254234  4.487677
H     1.536469  0.437312 -1.812538
H     2.782359 -1.796603 -4.198827
H     2.182474 -0.138375 -4.014484
H     1.181186 -1.368755 -4.801013
H     0.385123 -3.626291 -4.353694
H     1.974873 -4.067005 -3.738934
H    -0.127389 -4.162768 -0.998918
H    -1.770075 -4.049502  0.623507
H    -1.401846 -3.780717  2.349315
H     0.529988 -4.866413 -3.096732
H    -0.167920 -4.498253  1.275628
H     1.369140  2.982298  0.376599
H     3.452968  3.091901 -0.971622
H     3.325943  3.110286 -3.455807
H     1.105352  3.065124 -4.571300
H    -0.964017  3.003378 -3.218833
H    -0.869832  2.919582  0.576798
H    -1.811216  3.798193 -0.636129
H    -1.342580  0.838681 -1.048517
H    -2.729553  1.813943 -1.528513
H    -3.372530  0.526646  0.355628
H    -3.103295  2.006023  0.984895

51
Point 84
C     0.002766  3.013601 -2.720308
C     0.065948  2.997411 -1.322756
C     1.322609  3.027465 -0.708821
C     2.488344  3.071891 -1.471616
C     2.415671  3.077915 -2.864539
C     1.167720  3.048906 -3.487559
C    -1.176607  2.911081 -0.468742
C    -2.008464  1.642361 -0.717228
N    -2.650930  1.213533  0.533459
N     0.493847  0.123876  0.519124
C    -0.108708 -0.138720  1.625146
C    -0.653802 -1.449261  1.992784
N    -0.495010 -2.437062  1.054858
C     0.109002 -2.176277 -0.166785
C     0.605468 -0.880075 -0.413482
N    -1.241496 -1.727651  3.121357
C    -1.391594 -0.737483  4.071080
N    -0.916836  0.557293  3.766297
C    -0.284825  0.965110  2.620847
C     0.236845 -3.154186 -1.166279
C     0.816825 -2.847053 -2.390126
C     1.294071 -1.535950 -2.651344
C     1.188571 -0.581048 -1.657699
O    -1.906713 -0.923820  5.152495
O     0.102378  2.103057  2.449600
C     1.895610 -1.189651 -3.987464
C     0.930880 -3.911558 -3.448501
C    -0.991252 -3.782546  1.342743
H    -1.057412  1.253754  4.489191
H     1.536699  0.438993 -1.812188
H     2.784519 -1.794658 -4.197114
H     2.183987 -0.136559 -4.013705
H     1.183842 -1.367381 -4.801023
H     0.385692 -3.624366 -4.353924
H     1.975590 -4.064761 -3.739325
H    -0.127286 -4.161177 -0.999549
H    -1.769935 -4.048739  0.623155
H    -1.401208 -3.780224  2.348857
H     0.530937 -4.864611 -3.097130
H    -0.167358 -4.497032  1.274559
H     1.373631  2.981071  0.375748
H     3.454810  3.093529 -0.976528
H     3.323043  3.110981 -3.460417
H     1.100387  3.061852 -4.571721
H    -0.966242  2.997190 -3.215307
H    -0.865462  2.910197  0.579731
H    -1.806111  3.796697 -0.627436
H    -1.347160  0.836940 -1.051528
H    -2.730421  1.818717 -1.529071
H    -3.376039  0.525357  0.351492
H    -3.107218  2.003834  0.983024

51
Point 85
C     0.001415  3.009163 -2.718718
C     0.067184  2.993801 -1.321301
C     1.324937  3.025969 -0.709676
C     2.489176  3.071936 -1.474698
C     2.413890  3.077341 -2.867495
C     1.164837  3.046032 -3.488183
C    -1.174005  2.906930 -0.465409
C    -2.010036  1.641891 -0.717884
N    -2.654254  1.211761  0.531396
N     0.493785  0.125052  0.519617
C    -0.108545 -0.137971  1.625685
C    -0.654446 -1.448364  1.992533
N    -0.495312 -2.435922  1.054419
C     0.108678 -2.174747 -0.167134
C     0.604967 -0.878413 -0.413536
N    -1.243013 -1.726923  3.120607
C    -1.393287 -0.737099  4.070633
N    -0.916480  0.557248  3.767225
C    -0.282558  0.964915  2.622813
C     0.236864 -3.152494 -1.166737
C     0.817263 -2.845182 -2.390332
C     1.294677 -1.534066 -2.651155
C     1.188565 -0.579234 -1.657510
O    -1.909974 -0.923404  5.151302
O     0.107695  2.102120  2.453385
C     1.897391 -1.187788 -3.986752
C     0.931643 -3.909528 -3.448825
C    -0.991018 -3.781638  1.342099
H    -1.056063  1.253213  4.490789
H     1.537008  0.440705 -1.811742
H     2.786701 -1.792569 -4.195378
H     2.185484 -0.134616 -4.012872
H     1.186516 -1.365884 -4.801010
H     0.386390 -3.622349 -4.354217
H     1.976391 -4.062424 -3.739662
H    -0.127260 -4.159526 -1.000260
H    -1.769898 -4.047928  0.622758
H    -1.400630 -3.779734  2.348351
H     0.531926 -4.862725 -3.097587
H    -0.166888 -4.495799  1.273395
H     1.378007  2.980002  0.374817
H     3.456555  3.095251 -0.981470
H     3.320110  3.111567 -3.465058
H     1.095432  3.058319 -4.572221
H    -0.968474  2.990843 -3.211907
H    -0.861315  2.901354  0.582513
H    -1.801253  3.795045 -0.619277
H    -1.351338  0.835129 -1.054161
H    -2.731063  1.822977 -1.529529
H    -3.379325  0.524020  0.347650
H    -3.110917  2.001658  0.981295

51
Point 86
C     0.000040  3.004620 -2.717247
C     0.068350  2.990221 -1.319965
C     1.327165  3.024556 -0.710615
C     2.489922  3.072014 -1.477830
C     2.412070  3.076677 -2.870499
C     1.161942  3.042989 -3.488893
C    -1.171520  2.902873 -0.462260
C    -2.011393  1.641244 -0.718359
N    -2.657349  1.209978  0.529567
N     0.493860  0.126182  0.520217
C    -0.108324 -0.137250  1.626288
C    -0.655150 -1.447465  1.992272
N    -0.495681 -2.434767  1.053953
C     0.108327 -2.173196 -0.167493
C     0.604532 -0.876755 -0.413533
N    -1.244663 -1.726181  3.119809
C    -1.395057 -0.736720  4.070171
N    -0.916043  0.557156  3.768224
C    -0.280221  0.964685  2.624848
C     0.236835 -3.150746 -1.167240
C     0.817699 -2.843234 -2.390558
C     1.295299 -1.532103 -2.650944
C     1.188619 -0.577386 -1.657254
O    -1.913387 -0.922988  5.150057
O     0.113080  2.101133  2.457234
C     1.899181 -1.185802 -3.986009
C     0.932459 -3.907405 -3.449178
C    -0.990880 -3.780711  1.341392
H    -1.054639  1.252612  4.492469
H     1.537411  0.442447 -1.811186
H     2.788900 -1.790338 -4.193628
H     2.186975 -0.132544 -4.011977
H     1.189202 -1.364252 -4.800968
H     0.387210 -3.620226 -4.354575
H     1.977267 -4.059996 -3.739953
H    -0.127317 -4.157814 -1.001058
H    -1.769975 -4.047059  0.622306
H    -1.400130 -3.779246  2.347789
H     0.532941 -4.860749 -3.098113
H    -0.166530 -4.494562  1.272128
H     1.382252  2.979108  0.373804
H     3.458194  3.097069 -0.986439
H     3.317152  3.112029 -3.469719
H     1.090502  3.054515 -4.572805
H    -0.970711  2.984342 -3.208650
H    -0.857412  2.893124  0.585131
H    -1.796684  3.793253 -0.611732
H    -1.355079  0.833237 -1.056370
H    -2.731470  1.826666 -1.529884
H    -3.382351  0.522619  0.344143
H    -3.114410  1.999512  0.979701

51
Point 87
C    -0.001360  2.999983 -2.715912
C     0.069433  2.986686 -1.318765
C     1.329273  3.023237 -0.711639
C     2.490575  3.072121 -1.481003
C     2.410215  3.075914 -2.873542
C     1.159049  3.039776 -3.489690
C    -1.169154  2.898915 -0.459297
C    -2.012534  1.640417 -0.718649
N    -2.660195  1.208198  0.527997
N     0.494081  0.127267  0.520927
C    -0.108040 -0.136561  1.626955
C    -0.655911 -1.446568  1.992001
N    -0.496115 -2.433600  1.053460
C     0.107961 -2.171629 -0.167856
C     0.604182 -0.875109 -0.413464
N    -1.246450 -1.725426  3.118962
C    -1.396904 -0.736346  4.069691
N    -0.915524  0.557017  3.769293
C    -0.277824  0.964419  2.626943
C     0.236762 -3.148948 -1.167786
C     0.818132 -2.841214 -2.390803
C     1.295945 -1.530070 -2.650706
C     1.188754 -0.575513 -1.656923
O    -1.916954 -0.922566  5.148755
O     0.118510  2.100101  2.461127
C     1.900979 -1.183694 -3.985232
C     0.933319 -3.905189 -3.449566
C    -0.990854 -3.779763  1.340617
H    -1.053151  1.251955  4.494221
H     1.537933  0.444205 -1.810510
H     2.791107 -1.787972 -4.191876
H     2.188466 -0.130348 -4.011014
H     1.191888 -1.362472 -4.800890
H     0.388141 -3.617987 -4.355001
H     1.978205 -4.057482 -3.740205
H    -0.127464 -4.156043 -1.001944
H    -1.770184 -4.046121  0.621788
H    -1.399730 -3.778760  2.347164
H     0.533964 -4.858681 -3.098718
H    -0.166310 -4.493329  1.270756
H     1.386336  2.978399  0.372708
H     3.459711  3.098968 -0.991413
H     3.314180  3.112346 -3.474383
H     1.085620  3.050432 -4.573477
H    -0.972946  2.977706 -3.205560
H    -0.853690  2.885417  0.587577
H    -1.792414  3.791337 -0.604741
H    -1.358380  0.831257 -1.058138
H    -2.731656  1.829757 -1.530131
H    -3.385088  0.521148  0.341018
H    -3.117693  1.997415  0.978245

51
Point 88
C    -0.002782  2.995279 -2.714726
C     0.070421  2.983217 -1.317713
C     1.331249  3.022024 -0.712751
C     2.491128  3.072255 -1.484203
C     2.408336  3.075044 -2.876612
C     1.156171  3.036404 -3.490574
C    -1.166888  2.895036 -0.456494
C    -2.013477  1.639416 -0.718759
N    -2.662778  1.206432  0.526702
N     0.494439  0.128314  0.521736
C    -0.107692 -0.135903  1.627681
C    -0.656717 -1.445676  1.991722
N    -0.496610 -2.432426  1.052942
C     0.107589 -2.170052 -0.168219
C     0.603928 -0.873480 -0.413326
N    -1.248366 -1.724656  3.118066
C    -1.398824 -0.735973  4.069192
N    -0.914926  0.556833  3.770424
C    -0.275382  0.964120  2.629085
C     0.236648 -3.147105 -1.168370
C     0.818563 -2.839129 -2.391065
C     1.296624 -1.527977 -2.650437
C     1.188985 -0.573627 -1.656512
O    -1.920665 -0.922135  5.147397
O     0.123949  2.099032  2.465043
C     1.902781 -1.181475 -3.984423
C     0.934206 -3.902884 -3.449991
C    -0.990956 -3.778794  1.339769
H    -1.051610  1.251248  4.496033
H     1.538588  0.445971 -1.809712
H     2.793308 -1.785490 -4.190143
H     2.189964 -0.128040 -4.009980
H     1.194556 -1.360540 -4.800768
H     0.389168 -3.615629 -4.355495
H     1.979188 -4.054900 -3.740428
H    -0.127702 -4.154217 -1.002915
H    -1.770538 -4.045099  0.621194
H    -1.399453 -3.778269  2.346468
H     0.534971 -4.856523 -3.099407
H    -0.166252 -4.492110  1.269278
H     1.390232  2.977884  0.371525
H     3.461097  3.100933 -0.996367
H     3.311211  3.112495 -3.479028
H     1.080816  3.046078 -4.574237
H    -0.975169  2.970962 -3.202665
H    -0.850040  2.878045  0.589855
H    -1.788419  3.789312 -0.598140
H    -1.361282  0.829183 -1.059500
H    -2.731661  1.832284 -1.530255
H    -3.387523  0.519615  0.338316
H    -3.120739  1.995383  0.976945

51
Point 89
C    -0.004221  2.990535 -2.713692
C     0.071315  2.979825 -1.316812
C     1.333089  3.020928 -0.713953
C     2.491588  3.072419 -1.487419
C     2.406445  3.074071 -2.879696
C     1.153323  3.032894 -3.491539
C    -1.164693  2.891202 -0.453815
C    -2.014253  1.638262 -0.718703
N    -2.665089  1.204682  0.525685
N     0.494919  0.129328  0.522631
C    -0.107285 -0.135276  1.628457
C    -0.657561 -1.444792  1.991435
N    -0.497159 -2.431249  1.052401
C     0.107222 -2.168471 -0.168579
C     0.603775 -0.871873 -0.413121
N    -1.250397 -1.723875  3.117124
C    -1.400807 -0.735603  4.068674
N    -0.914256  0.556607  3.771609
C    -0.272916  0.963792  2.631262
C     0.236501 -3.145227 -1.168988
C     0.818992 -2.836991 -2.391342
C     1.297342 -1.525838 -2.650137
C     1.189322 -0.571738 -1.656022
O    -1.924503 -0.921695  5.145987
O     0.129360  2.097935  2.468960
C     1.904582 -1.179158 -3.983586
C     0.935103 -3.900502 -3.450455
C    -0.991195 -3.777802  1.338847
H    -1.050028  1.250497  4.497892
H     1.539384  0.447732 -1.808795
H     2.795489 -1.782916 -4.188445
H     2.191477 -0.125637 -4.008878
H     1.197189 -1.358457 -4.800598
H     0.390267 -3.613152 -4.356052
H     1.980191 -4.052268 -3.740632
H    -0.128027 -4.152343 -1.003961
H    -1.771046 -4.043982  0.620514
H    -1.399316 -3.777770  2.345696
H     0.535936 -4.854284 -3.100180
H    -0.166375 -4.490915  1.267699
H     1.393932  2.977569  0.370257
H     3.462352  3.102955 -1.001282
H     3.308259  3.112464 -3.483639
H     1.076111  3.041479 -4.575079
H    -0.977372  2.964143 -3.199976
H    -0.846363  2.870824  0.591982
H    -1.784647  3.787186 -0.591749
H    -1.363865  0.827016 -1.060529
H    -2.731548  1.834327 -1.530234
H    -3.389671  0.518038  0.336056
H    -3.123512  1.993418  0.975833

51
Point 90
C    -0.005672  2.985773 -2.712801
C     0.072123  2.976511 -1.316053
C     1.334807  3.019952 -0.715238
C     2.491965  3.072617 -1.490644
C     2.404550  3.073003 -2.882789
C     1.150513  3.029272 -3.492575
C    -1.162539  2.887383 -0.451227
C    -2.014901  1.636978 -0.718501
N    -2.667133  1.202939  0.524938
N     0.495505  0.130317  0.523597
C    -0.106827 -0.134676  1.629273
C    -0.658432 -1.443916  1.991141
N    -0.497752 -2.430072  1.051841
C     0.106867 -2.166890 -0.168933
C     0.603719 -0.870287 -0.412855
N    -1.252522 -1.723084  3.116141
C    -1.402842 -0.735237  4.068137
N    -0.913526  0.556340  3.772838
C    -0.270444  0.963439  2.633459
C     0.236328 -3.143322 -1.169631
C     0.819421 -2.834812 -2.391631
C     1.298103 -1.523666 -2.649807
C     1.189766 -0.569855 -1.655459
O    -1.928449 -0.921246  5.144530
O     0.134708  2.096821  2.472864
C     1.906380 -1.176761 -3.982726
C     0.935993 -3.898053 -3.450957
C    -0.991579 -3.776786  1.337851
H    -1.048421  1.249706  4.499785
H     1.540320  0.449481 -1.807772
H     2.797636 -1.780279 -4.186800
H     2.193015 -0.123162 -4.007713
H     1.199772 -1.356230 -4.800379
H     0.391413 -3.610561 -4.356665
H     1.981195 -4.049608 -3.740828
H    -0.128429 -4.150429 -1.005071
H    -1.771708 -4.042759  0.619742
H    -1.399334 -3.777254  2.344845
H     0.536837 -4.851971 -3.101036
H    -0.166692 -4.489751  1.266027
H     1.397447  2.977448  0.368907
H     3.463488  3.105030 -1.006152
H     3.305335  3.112259 -3.488212
H     1.071513  3.036672 -4.575995
H    -0.979549  2.957274 -3.197485
H    -0.842595  2.863624  0.593976
H    -1.781043  3.784967 -0.585429
H    -1.366221  0.824764 -1.061312
H    -2.731382  1.835992 -1.530045
H    -3.391565  0.516438  0.334228
H    -3.125976  1.991512  0.974945

51
Point 91
C    -0.007128  2.981004 -2.712034
C     0.072861  2.973265 -1.315417
C     1.336420  3.019091 -0.716598
C     2.492274  3.072856 -1.493878
C     2.402659  3.071859 -2.885890
C     1.147741  3.025563 -3.493674
C    -1.160407  2.883560 -0.448705
C    -2.015456  1.635590 -0.718170
N    -2.668927  1.201194  0.524441
N     0.496182  0.131283  0.524620
C    -0.106325 -0.134098  1.630121
C    -0.659321 -1.443048  1.990840
N    -0.498385 -2.428893  1.051262
C     0.106528 -2.165311 -0.169280
C     0.603755 -0.868723 -0.412536
N    -1.254722 -1.722286  3.115123
C    -1.404919 -0.734875  4.067583
N    -0.912748  0.556037  3.774103
C    -0.267981  0.963066  2.635668
C     0.236137 -3.141396 -1.170296
C     0.819850 -2.832601 -2.391929
C     1.298907 -1.521472 -2.649449
C     1.190313 -0.567983 -1.654831
O    -1.932481 -0.920790  5.143031
O     0.139973  2.095699  2.476747
C     1.908173 -1.174302 -3.981848
C     0.936861 -3.895549 -3.451495
C    -0.992108 -3.775742  1.336779
H    -1.046801  1.248882  4.501703
H     1.541390  0.451213 -1.806655
H     2.799743 -1.777606 -4.185217
H     2.194587 -0.120633 -4.006491
H     1.202301 -1.353867 -4.800113
H     0.392586 -3.607863 -4.357326
H     1.982180 -4.046938 -3.741027
H    -0.128899 -4.148482 -1.006235
H    -1.772522 -4.041426  0.618869
H    -1.399518 -3.776716  2.343911
H     0.537658 -4.849592 -3.101968
H    -0.167208 -4.488618  1.264272
H     1.400807  2.977510  0.367485
H     3.464525  3.107162 -1.010981
H     3.302440  3.111901 -3.492753
H     1.067016  3.031692 -4.576973
H    -0.981699  2.950369 -3.195168
H    -0.838722  2.856395  0.595859
H    -1.777555  3.782664 -0.579118
H    -1.368433  0.822440 -1.061929
H    -2.731217  1.837377 -1.529677
H    -3.393247  0.514835  0.332805
H    -3.128114  1.989647  0.974307

51
Point 92
C    -0.008587  2.976224 -2.711368
C     0.073545  2.970070 -1.314883
C     1.337953  3.018334 -0.718024
C     2.492530  3.073140 -1.497123
C     2.400771  3.070657 -2.889001
C     1.145002  3.021781 -3.494824
C    -1.158288  2.879727 -0.446236
C    -2.015947  1.634118 -0.717724
N    -2.670492  1.199434  0.524173
N     0.496944  0.132228  0.525696
C    -0.105780 -0.133542  1.630997
C    -0.660223 -1.442187  1.990532
N    -0.499051 -2.427713  1.050665
C     0.106207 -2.163735 -0.169622
C     0.603876 -0.867180 -0.412169
N    -1.256983 -1.721484  3.114074
C    -1.407031 -0.734518  4.067014
N    -0.911934  0.555700  3.775395
C    -0.265532  0.962677  2.637884
C     0.235931 -3.139453 -1.170977
C     0.820279 -2.830366 -2.392236
C     1.299755 -1.519264 -2.649066
C     1.190960 -0.566124 -1.654145
O    -1.936586 -0.920331  5.141496
O     0.145144  2.094573  2.480607
C     1.909965 -1.171794 -3.980955
C     0.937697 -3.892997 -3.452069
C    -0.992781 -3.774669  1.335634
H    -1.045183  1.248026  4.503638
H     1.542587  0.452926 -1.805456
H     2.801807 -1.774915 -4.183697
H     2.196203 -0.118066 -4.005217
H     1.204774 -1.351380 -4.799801
H     0.393766 -3.605064 -4.358029
H     1.983134 -4.044266 -3.741237
H    -0.129428 -4.146506 -1.007444
H    -1.773479 -4.039978  0.617892
H    -1.399874 -3.776149  2.342892
H     0.538390 -4.847154 -3.102972
H    -0.167921 -4.487517  1.262443
H     1.404043  2.977738  0.365998
H     3.465482  3.109362 -1.015784
H     3.299569  3.111424 -3.497272
H     1.062600  3.026570 -4.578004
H    -0.983822  2.943425 -3.192991
H    -0.834771  2.849161  0.597650
H    -1.774153  3.780284 -0.572821
H    -1.370557  0.820058 -1.062436
H    -2.731088  1.838554 -1.529124
H    -3.394753  0.513239  0.331748
H    -3.129925  1.987806  0.973933

51
Point 93
C    -0.010039  2.971439 -2.710786
C     0.074187  2.966921 -1.314433
C     1.339419  3.017669 -0.719501
C     2.492742  3.073472 -1.500375
C     2.398892  3.069419 -2.892116
C     1.142298  3.017946 -3.496015
C    -1.156188  2.875903 -0.443827
C    -2.016387  1.632582 -0.717174
N    -2.671844  1.197658  0.524115
N     0.497789  0.133145  0.526819
C    -0.105196 -0.133006  1.631897
C    -0.661133 -1.441334  1.990220
N    -0.499746 -2.426533  1.050052
C     0.105904 -2.162165 -0.169958
C     0.604079 -0.865661 -0.411758
N    -1.259288 -1.720680  3.113002
C    -1.409168 -0.734169  4.066432
N    -0.911097  0.555335  3.776706
C    -0.263107  0.962274  2.640100
C     0.235713 -3.137500 -1.171673
C     0.820707 -2.828115 -2.392551
C     1.300642 -1.517049 -2.648660
C     1.191701 -0.564284 -1.653408
O    -1.940742 -0.919870  5.139932
O     0.150205  2.093452  2.484434
C     1.911754 -1.169252 -3.980052
C     0.938494 -3.890408 -3.452675
C    -0.993593 -3.773567  1.334419
H    -1.043579  1.247147  4.505578
H     1.543904  0.454614 -1.804184
H     2.803825 -1.772227 -4.182242
H     2.197866 -0.115479 -4.003898
H     1.207192 -1.348783 -4.799450
H     0.394938 -3.602178 -4.358767
H     1.984046 -4.041606 -3.741464
H    -0.130012 -4.144509 -1.008692
H    -1.774569 -4.038422  0.616807
H    -1.400406 -3.775551  2.341788
H     0.539027 -4.844667 -3.104038
H    -0.168826 -4.486448  1.260555
H     1.407176  2.978112  0.364460
H     3.466370  3.111631 -1.020560
H     3.296724  3.110863 -3.501767
H     1.058262  3.021338 -4.579074
H    -0.985913  2.936451 -3.190929
H    -0.830796  2.842000  0.599358
H    -1.770831  3.777845 -0.566605
H    -1.372616  0.817635 -1.062861
H    -2.731011  1.839561 -1.528393
H    -3.396108  0.511655  0.331020
H    -3.131423  1.985978  0.973819

51
Point 94
C    -0.011485  2.966637 -2.710271
C     0.074795  2.963802 -1.314051
C     1.340829  3.017084 -0.721021
C     2.492918  3.073853 -1.503635
C     2.397019  3.068157 -2.895236
C     1.139623  3.014062 -3.497239
C    -1.154109  2.872091 -0.441477
C    -2.016784  1.630989 -0.716527
N    -2.673005  1.195861  0.524249
N     0.498719  0.134036  0.527988
C    -0.104572 -0.132490  1.632820
C    -0.662048 -1.440487  1.989903
N    -0.500470 -2.425352  1.049424
C     0.105619 -2.160601 -0.170289
C     0.604362 -0.864165 -0.411308
N    -1.261629 -1.719876  3.111908
C    -1.411326 -0.733826  4.065838
N    -0.910244  0.554945  3.778031
C    -0.260707  0.961860  2.642313
C     0.235483 -3.135538 -1.172382
C     0.821132 -2.825849 -2.392872
C     1.301569 -1.514831 -2.648235
C     1.192532 -0.562463 -1.652623
O    -1.944943 -0.919409  5.138340
O     0.155159  2.092335  2.488227
C     1.913544 -1.166683 -3.979138
C     0.939248 -3.887784 -3.453312
C    -0.994541 -3.772436  1.333135
H    -1.042000  1.246246  4.507519
H     1.545340  0.456277 -1.802845
H     2.805802 -1.769552 -4.180845
H     2.199585 -0.112879 -4.002536
H     1.209563 -1.346084 -4.799063
H     0.396094 -3.599209 -4.359537
H     1.984910 -4.038959 -3.741711
H    -0.130648 -4.142490 -1.009976
H    -1.775783 -4.036760  0.615615
H    -1.401113 -3.774920  2.340598
H     0.539568 -4.842134 -3.105164
H    -0.169916 -4.485408  1.258613
H     1.410224  2.978618  0.362880
H     3.467202  3.113977 -1.025318
H     3.293898  3.110249 -3.506244
H     1.053988  3.016009 -4.580176
H    -0.987976  2.929435 -3.188961
H    -0.826822  2.834947  0.600990
H    -1.767582  3.775356 -0.560502
H    -1.374623  0.815180 -1.063216
H    -2.730988  1.840420 -1.527495
H    -3.397326  0.510081  0.330589
H    -3.132634  1.984154  0.973951

51
Point 95
C    -0.012921  2.961814 -2.709813
C     0.075376  2.960708 -1.313728
C     1.342190  3.016569 -0.722577
C     2.493060  3.074284 -1.506899
C     2.395152  3.066883 -2.898359
C     1.136976  3.010135 -3.498489
C    -1.152052  2.868297 -0.439181
C    -2.017147  1.629349 -0.715792
N    -2.673990  1.194045  0.524557
N     0.499729  0.134900  0.529200
C    -0.103909 -0.131994  1.633764
C    -0.662964 -1.439647  1.989581
N    -0.501218 -2.424169  1.048780
C     0.105351 -2.159042 -0.170615
C     0.604722 -0.862692 -0.410820
N    -1.263998 -1.719071  3.110795
C    -1.413502 -0.733489  4.065231
N    -0.909383  0.554533  3.779365
C    -0.258333  0.961437  2.644521
C     0.235239 -3.133567 -1.173104
C     0.821554 -2.823572 -2.393200
C     1.302534 -1.512612 -2.647789
C     1.193452 -0.560662 -1.651793
O    -1.949178 -0.918945  5.136724
O     0.160006  2.091227  2.491984
C     1.915341 -1.164095 -3.978213
C     0.939955 -3.885130 -3.453980
C    -0.995619 -3.771275  1.331785
H    -1.040454  1.245331  4.509454
H     1.546893  0.457912 -1.801444
H     2.807744 -1.766896 -4.179503
H     2.201361 -0.110273 -4.001134
H     1.211894 -1.343295 -4.798641
H     0.397227 -3.596163 -4.360336
H     1.985723 -4.036327 -3.741982
H    -0.131338 -4.140452 -1.011294
H    -1.777114 -4.034995  0.614314
H    -1.401995 -3.774254  2.339324
H     0.540011 -4.839559 -3.106346
H    -0.171185 -4.484396  1.256626
H     1.413196  2.979239  0.361265
H     3.467980  3.116400 -1.030058
H     3.291090  3.109601 -3.510702
H     1.049773  3.010592 -4.581303
H    -0.990010  2.922372 -3.187073
H    -0.822855  2.827998  0.602552
H    -1.764396  3.772827 -0.554514
H    -1.376585  0.812700 -1.063511
H    -2.731020  1.841148 -1.526444
H    -3.398417  0.508513  0.330429
H    -3.133584  1.982331  0.974311

51
Point 96
C    -0.014347  2.956969 -2.709405
C     0.075931  2.957634 -1.313457
C     1.343506  3.016118 -0.724161
C     2.493172  3.074765 -1.510163
C     2.393292  3.065605 -2.901479
C     1.134357  3.006171 -3.499760
C    -1.150013  2.864516 -0.436933
C    -2.017480  1.627668 -0.714980
N    -2.674814  1.192211  0.525024
N     0.500815  0.135739  0.530450
C    -0.103209 -0.131515  1.634725
C    -0.663879 -1.438814  1.989257
N    -0.501991 -2.422985  1.048121
C     0.105099 -2.157489 -0.170938
C     0.605157 -0.861241 -0.410297
N    -1.266388 -1.718266  3.109665
C    -1.415691 -0.733155  4.064613
N    -0.908520  0.554104  3.780703
C    -0.255987  0.961007  2.646719
C     0.234982 -3.131589 -1.173838
C     0.821971 -2.821286 -2.393535
C     1.303537 -1.510396 -2.647326
C     1.194458 -0.558883 -1.650922
O    -1.953439 -0.918479  5.135087
O     0.164745  2.090128  2.495700
C     1.917146 -1.161494 -3.977280
C     0.940613 -3.882450 -3.454677
C    -0.996823 -3.770086  1.330372
H    -1.038947  1.244404  4.511378
H     1.548558  0.459518 -1.799984
H     2.809654 -1.764267 -4.178209
H     2.203199 -0.107668 -3.999694
H     1.214191 -1.340425 -4.798187
H     0.398330 -3.593046 -4.361161
H     1.986481 -4.033715 -3.742278
H    -0.132080 -4.138394 -1.012644
H    -1.778555 -4.033133  0.612908
H    -1.403049 -3.773552  2.337969
H     0.540358 -4.836946 -3.107580
H    -0.172625 -4.483410  1.254599
H     1.416095  2.979965  0.359622
H     3.468709  3.118901 -1.034775
H     3.288300  3.108936 -3.515137
H     1.045616  3.005099 -4.582449
H    -0.992015  2.915260 -3.185256
H    -0.818884  2.821123  0.604050
H    -1.761262  3.770264 -0.548616
H    -1.378514  0.810200 -1.063760
H    -2.731107  1.841766 -1.525251
H    -3.399393  0.506949  0.330516
H    -3.134296  1.980506  0.974879

51
Point 97
C    -0.015760  2.952102 -2.709040
C     0.076464  2.954578 -1.313230
C     1.344779  3.015725 -0.725769
C     2.493255  3.075296 -1.513422
C     2.391439  3.064329 -2.904591
C     1.131766  3.002176 -3.501046
C    -1.147986  2.860741 -0.434724
C    -2.017793  1.625955 -0.714100
N    -2.675492  1.190358  0.525633
N     0.501968  0.136557  0.531732
C    -0.102474 -0.131053  1.635702
C    -0.664791 -1.437986  1.988929
N    -0.502785 -2.421800  1.047449
C     0.104863 -2.155942 -0.171258
C     0.605660 -0.859813 -0.409744
N    -1.268791 -1.717460  3.108523
C    -1.417889 -0.732825  4.063984
N    -0.907659  0.553661  3.782040
C    -0.253673  0.960571  2.648906
C     0.234710 -3.129605 -1.174583
C     0.822381 -2.818994 -2.393877
C     1.304576 -1.508187 -2.646847
C     1.195546 -0.557127 -1.650014
O    -1.957715 -0.918011  5.133432
O     0.169379  2.089041  2.499375
C     1.918963 -1.158887 -3.976336
C     0.941219 -3.879748 -3.455402
C    -0.998146 -3.768868  1.328898
H    -1.037481  1.243471  4.513287
H     1.550332  0.461093 -1.798473
H     2.811537 -1.761670 -4.176960
H     2.205099 -0.105071 -3.998219
H     1.216461 -1.337483 -4.797704
H     0.399399 -3.589863 -4.362010
H     1.987181 -4.031123 -3.742601
H    -0.132874 -4.136320 -1.014023
H    -1.780096 -4.031177  0.611399
H    -1.404268 -3.772815  2.336534
H     0.540608 -4.834299 -3.108862
H    -0.174228 -4.482448  1.252539
H     1.418927  2.980787  0.357955
H     3.469392  3.121478 -1.039469
H     3.285527  3.108264 -3.519546
H     1.041517  2.999540 -4.583608
H    -0.993988  2.908100 -3.183500
H    -0.814896  2.814287  0.605489
H    -1.758165  3.767670 -0.542779
H    -1.380426  0.807684 -1.063978
H    -2.731255  1.842297 -1.523927
H    -3.400264  0.505387  0.330826
H    -3.134790  1.978675  0.975641

51
Point 98
C    -0.017161  2.947214 -2.708708
C     0.076979  2.951533 -1.313040
C     1.346016  3.015385 -0.727394
C     2.493313  3.075876 -1.516674
C     2.389594  3.063062 -2.907693
C     1.129203  2.998154 -3.502341
C    -1.145969  2.856967 -0.432545
C    -2.018093  1.624214 -0.713162
N    -2.676039  1.188484  0.526370
N     0.503184  0.137354  0.533042
C    -0.101709 -0.130605  1.636691
C    -0.665698 -1.437163  1.988597
N    -0.503599 -2.420612  1.046762
C     0.104640 -2.154400 -0.171575
C     0.606228 -0.858404 -0.409163
N    -1.271203 -1.716654  3.107369
C    -1.420091 -0.732496  4.063346
N    -0.906805  0.553207  3.783373
C    -0.251389  0.960133  2.651079
C     0.234422 -3.127616 -1.175339
C     0.822784 -2.816698 -2.394225
C     1.305650 -1.505986 -2.646352
C     1.196711 -0.555394 -1.649071
O    -1.961998 -0.917538  5.131762
O     0.173912  2.087965  2.503007
C     1.920795 -1.156280 -3.975384
C     0.941773 -3.877026 -3.456153
C    -0.999581 -3.767623  1.327369
H    -1.036059  1.242534  4.515176
H     1.552209  0.462638 -1.796915
H     2.813399 -1.759111 -4.175750
H     2.207064 -0.102487 -3.996711
H     1.218710 -1.334480 -4.797195
H     0.400431 -3.586619 -4.362881
H     1.987823 -4.028556 -3.742951
H    -0.133719 -4.134230 -1.015429
H    -1.781732 -4.029133  0.609793
H    -1.405647 -3.772042  2.335025
H     0.540762 -4.831621 -3.110191
H    -0.175984 -4.481508  1.250450
H     1.421698  2.981696  0.356270
H     3.470033  3.124132 -1.044136
H     3.282772  3.107596 -3.523927
H     1.037472  2.993925 -4.584774
H    -0.995930  2.900892 -3.181798
H    -0.810890  2.807472  0.606878
H    -1.755092  3.765047 -0.536982
H    -1.382335  0.805155 -1.064182
H    -2.731465  1.842765 -1.522480
H    -3.401044  0.503827  0.331335
H    -3.135083  1.976834  0.976583

51
Point 99
C    -0.018547  2.942303 -2.708403
C     0.077478  2.948497 -1.312878
C     1.347219  3.015095 -0.729032
C     2.493349  3.076506 -1.519915
C     2.387758  3.061807 -2.910782
C     1.126667  2.994111 -3.503640
C    -1.143960  2.853192 -0.430391
C    -2.018386  1.622451 -0.712171
N    -2.676469  1.186588  0.527219
N     0.504459  0.138131  0.534375
C    -0.100915 -0.130169  1.637688
C    -0.666599 -1.436343  1.988262
N    -0.504433 -2.419421  1.046063
C     0.104429 -2.152862 -0.171891
C     0.606855 -0.857016 -0.408558
N    -1.273617 -1.715847  3.106205
C    -1.422294 -0.732168  4.062698
N    -0.905960  0.552745  3.784698
C    -0.249136  0.959692  2.653235
C     0.234118 -3.125623 -1.176106
C     0.823178 -2.814400 -2.394580
C     1.306758 -1.503796 -2.645844
C     1.197950 -0.553685 -1.648099
O    -1.966282 -0.917061  5.130079
O     0.178346  2.086902  2.506596
C     1.922645 -1.153676 -3.974423
C     0.942274 -3.874288 -3.456930
C    -1.001123 -3.766351  1.325786
H    -1.034682  1.241597  4.517043
H     1.554184  0.464152 -1.795315
H     2.815245 -1.756591 -4.174573
H     2.209093 -0.099918 -3.995172
H     1.220946 -1.331424 -4.796662
H     0.401423 -3.583319 -4.363772
H     1.988404 -4.026013 -3.743329
H    -0.134615 -4.132124 -1.016861
H    -1.783456 -4.027005  0.608093
H    -1.407176 -3.771232  2.333444
H     0.540822 -4.828914 -3.111562
H    -0.177886 -4.480586  1.248335
H     1.424416  2.982688  0.354572
H     3.470634  3.126861 -1.048776
H     3.280032  3.106940 -3.528279
H     1.033478  2.988262 -4.585941
H    -0.997841  2.893636 -3.180138
H    -0.806873  2.800678  0.608224
H    -1.752037  3.762397 -0.531222
H    -1.384251  0.802616 -1.064382
H    -2.731737  1.843185 -1.520920
H    -3.401746  0.502268  0.332020
H    -3.135193  1.974979  0.977692

51
Point 100
C    -0.019919  2.937369 -2.708116
C     0.077964  2.945465 -1.312736
C     1.348393  3.014851 -0.730676
C     2.493363  3.077184 -1.523142
C     2.385928  3.060567 -2.913855
C     1.124156  2.990047 -3.504937
C    -1.141961  2.849416 -0.428258
C    -2.018674  1.620667 -0.711134
N    -2.676795  1.184667  0.528169
N     0.505792  0.138888  0.535730
C    -0.100094 -0.129746  1.638691
C    -0.667495 -1.435525  1.987921
N    -0.505286 -2.418227  1.045349
C     0.104227 -2.151330 -0.172208
C     0.607538 -0.855647 -0.407932
N    -1.276031 -1.715038  3.105032
C    -1.424496 -0.731839  4.062042
N    -0.905127  0.552278  3.786013
C    -0.246912  0.959250  2.655374
C     0.233797 -3.123626 -1.176885
C     0.823563 -2.812100 -2.394942
C     1.307898 -1.501617 -2.645324
C     1.199258 -0.551999 -1.647099
O    -1.970561 -0.916578  5.128385
O     0.182690  2.085852  2.510143
C     1.924516 -1.151078 -3.973453
C     0.942722 -3.871536 -3.457731
C    -1.002766 -3.765052  1.324153
H    -1.033348  1.240661  4.518886
H     1.556254  0.465635 -1.793677
H     2.817080 -1.754112 -4.173424
H     2.211187 -0.097368 -3.993604
H     1.223175 -1.328322 -4.796108
H     0.402376 -3.579967 -4.364683
H     1.988927 -4.023495 -3.743734
H    -0.135561 -4.130003 -1.018319
H    -1.785262 -4.024797  0.606305
H    -1.408849 -3.770387  2.331796
H     0.540788 -4.826182 -3.112975
H    -0.179923 -4.479682  1.246196
H     1.427087  2.983758  0.352867
H     3.471200  3.129667 -1.053388
H     3.277306  3.106303 -3.532600
H     1.029531  2.982556 -4.587104
H    -0.999722  2.886330 -3.178510
H    -0.802863  2.793914  0.609536
H    -1.749000  3.759719 -0.525508
H    -1.386177  0.800070 -1.064583
H    -2.732069  1.843564 -1.519255
H    -3.402380  0.500705  0.332862
H    -3.135137  1.973104  0.978955

51
Point 101
C    -0.021277  2.932409 -2.707839
C     0.078438  2.942437 -1.312607
C     1.349538  3.014650 -0.732321
C     2.493356  3.077910 -1.526354
C     2.384104  3.059344 -2.916908
C     1.121668  2.985964 -3.506226
C    -1.139976  2.845642 -0.426146
C    -2.018958  1.618862 -0.710054
N    -2.677029  1.182718  0.529208
N     0.507184  0.139624  0.537104
C    -0.099245 -0.129333  1.639699
C    -0.668386 -1.434709  1.987575
N    -0.506157 -2.417029  1.044622
C     0.104033 -2.149802 -0.172527
C     0.608276 -0.854298 -0.407287
N    -1.278443 -1.714226  3.103849
C    -1.426694 -0.731508  4.061376
N    -0.904307  0.551808  3.787315
C    -0.244715  0.958808  2.657494
C     0.233456 -3.121625 -1.177676
C     0.823938 -2.809800 -2.395312
C     1.309070 -1.499450 -2.644794
C     1.200634 -0.550338 -1.646074
O    -1.974830 -0.916088  5.126680
O     0.186947  2.084816  2.513646
C     1.926411 -1.148490 -3.972475
C     0.943118 -3.868770 -3.458558
C    -1.004504 -3.763727  1.322472
H    -1.032057  1.239731  4.520703
H     1.558416  0.467087 -1.792002
H     2.818910 -1.751672 -4.172298
H     2.213345 -0.094838 -3.992009
H     1.225406 -1.325182 -4.795536
H     0.403288 -3.576566 -4.365613
H     1.989391 -4.021003 -3.744167
H    -0.136559 -4.127868 -1.019802
H    -1.787146 -4.022514  0.604434
H    -1.410658 -3.769506  2.330083
H     0.540664 -4.823426 -3.114429
H    -0.182090 -4.478792  1.244035
H     1.429715  2.984907  0.351160
H     3.471729  3.132549 -1.057971
H     3.274592  3.105687 -3.536890
H     1.025627  2.976808 -4.588257
H    -1.001573  2.878975 -3.176906
H    -0.798878  2.787197  0.610823
H    -1.745988  3.757016 -0.519853
H    -1.388109  0.797515 -1.064782
H    -2.732454  1.843902 -1.517496
H    -3.402953  0.499136  0.333841
H    -3.134934  1.971205  0.980356

51
Point 102
C    -0.022622  2.927423 -2.707566
C     0.078898  2.939412 -1.312484
C     1.350654  3.014493 -0.733962
C     2.493328  3.078684 -1.529545
C     2.382284  3.058138 -2.919938
C     1.119201  2.981861 -3.507503
C    -1.138012  2.841871 -0.424052
C    -2.019237  1.617035 -0.708932
N    -2.677182  1.180739  0.530329
N     0.508637  0.140339  0.538496
C    -0.098369 -0.128929  1.640708
C    -0.669270 -1.433892  1.987222
N    -0.507047 -2.415827  1.043880
C     0.103847 -2.148278 -0.172849
C     0.609068 -0.852969 -0.406626
N    -1.280851 -1.713409  3.102657
C    -1.428887 -0.731174  4.060700
N    -0.903499  0.551337  3.788601
C    -0.242543  0.958368  2.659592
C     0.233096 -3.119620 -1.178480
C     0.824303 -2.807499 -2.395692
C     1.310274 -1.497297 -2.644255
C     1.202077 -0.548700 -1.645027
O    -1.979084 -0.915590  5.124967
O     0.191124  2.083794  2.517108
C     1.928331 -1.145911 -3.971490
C     0.943464 -3.865993 -3.459409
C    -1.006332 -3.762376  1.320745
H    -1.030808  1.238808  4.522491
H     1.560670  0.468506 -1.790293
H     2.820741 -1.749272 -4.171190
H     2.215565 -0.092328 -3.990389
H     1.227643 -1.322009 -4.794949
H     0.404161 -3.573118 -4.366564
H     1.989798 -4.018537 -3.744628
H    -0.137611 -4.125718 -1.021313
H    -1.789103 -4.020158  0.602483
H    -1.412595 -3.768589  2.328309
H     0.540452 -4.820646 -3.115921
H    -0.184378 -4.477914  1.241853
H     1.432301  2.986134  0.349455
H     3.472222  3.135506 -1.062522
H     3.271886  3.105093 -3.541144
H     1.021761  2.971019 -4.589395
H    -1.003397  2.871569 -3.175317
H    -0.794937  2.780544  0.612090
H    -1.743006  3.754287 -0.514272
H    -1.390039  0.794953 -1.064971
H    -2.732883  1.844192 -1.515654
H    -3.403471  0.497552  0.334943
H    -3.134605  1.969278  0.981880

51
Point 103
C    -0.023955  2.922409 -2.707292
C     0.079344  2.936390 -1.312362
C     1.351740  3.014379 -0.735594
C     2.493275  3.079505 -1.532713
C     2.380467  3.056946 -2.922941
C     1.116752  2.977735 -3.508764
C    -1.136073  2.838108 -0.421978
C    -2.019508  1.615180 -0.707770
N    -2.677262  1.178729  0.531524
N     0.510152  0.141031  0.539905
C    -0.097467 -0.128535  1.641719
C    -0.670150 -1.433074  1.986860
N    -0.507954 -2.414619  1.043122
C     0.103667 -2.146759 -0.173175
C     0.609916 -0.851660 -0.405948
N    -1.283254 -1.712587  3.101456
C    -1.431073 -0.730834  4.060013
N    -0.902704  0.550868  3.789870
C    -0.240394  0.957930  2.661669
C     0.232714 -3.117611 -1.179300
C     0.824656 -2.805199 -2.396082
C     1.311509 -1.495157 -2.643709
C     1.203587 -0.547088 -1.643958
O    -1.983321 -0.915083  5.123243
O     0.195226  2.082785  2.520527
C     1.930280 -1.143344 -3.970497
C     0.943759 -3.863204 -3.460286
C    -1.008245 -3.760999  1.318974
H    -1.029599  1.237893  4.524249
H     1.563017  0.469892 -1.788552
H     2.822578 -1.746907 -4.170098
H     2.217844 -0.089837 -3.988746
H     1.229892 -1.318809 -4.794348
H     0.404995 -3.569626 -4.367535
H     1.990148 -4.016096 -3.745116
H    -0.138717 -4.123553 -1.022853
H    -1.791131 -4.017734  0.600458
H    -1.414653 -3.767638  2.326476
H     0.540154 -4.817845 -3.117454
H    -0.186781 -4.477047  1.239648
H     1.434846  2.987441  0.347757
H     3.472676  3.138539 -1.067037
H     3.269187  3.104521 -3.545360
H     1.017933  2.965186 -4.590514
H    -1.005194  2.864113 -3.173740
H    -0.791055  2.773978  0.613341
H    -1.740067  3.751533 -0.508783
H    -1.391957  0.792381 -1.065140
H    -2.733343  1.844424 -1.513738
H    -3.403935  0.495947  0.336154
H    -3.134171  1.967320  0.983512

51
Point 104
C    -0.025278  2.917366 -2.707013
C     0.079774  2.933371 -1.312238
C     1.352794  3.014309 -0.737213
C     2.493196  3.080372 -1.535853
C     2.378649  3.055768 -2.925913
C     1.114321  2.973585 -3.510004
C    -1.134168  2.834361 -0.419929
C    -2.019767  1.613296 -0.706567
N    -2.677279  1.176688  0.532789
N     0.511732  0.141698  0.541333
C    -0.096535 -0.128150  1.642731
C    -0.671023 -1.432254  1.986490
N    -0.508878 -2.413405  1.042348
C     0.103494 -2.145244 -0.173507
C     0.610818 -0.850373 -0.405255
N    -1.285652 -1.711758  3.100243
C    -1.433251 -0.730488  4.059315
N    -0.901923  0.550401  3.791120
C    -0.238266  0.957495  2.663724
C     0.232310 -3.115598 -1.180136
C     0.824999 -2.802898 -2.396484
C     1.312776 -1.493030 -2.643157
C     1.205164 -0.545501 -1.642868
O    -1.987539 -0.914564  5.121511
O     0.199257  2.081791  2.523903
C     1.932259 -1.140788 -3.969497
C     0.944004 -3.860404 -3.461190
C    -1.010240 -3.759596  1.317159
H    -1.028429  1.236989  4.525975
H     1.565456  0.471244 -1.786777
H     2.824426 -1.744576 -4.169018
H     2.220182 -0.087365 -3.987081
H     1.232159 -1.315587 -4.793736
H     0.405790 -3.566089 -4.368528
H     1.990442 -4.013679 -3.745634
H    -0.139879 -4.121372 -1.024423
H    -1.793227 -4.015243  0.598362
H    -1.416825 -3.766654  2.324587
H     0.539771 -4.815021 -3.119027
H    -0.189296 -4.476188  1.237420
H     1.437345  2.988830  0.346070
H     3.473090  3.141646 -1.071513
H     3.266494  3.103969 -3.549532
H     1.014141  2.959307 -4.591610
H    -1.006966  2.856603 -3.172168
H    -0.787251  2.767535  0.614577
H    -1.737183  3.748756 -0.503419
H    -1.393846  0.789797 -1.065273
H    -2.733823  1.844579 -1.511759
H    -3.404346  0.494314  0.337465
H    -3.133648  1.965331  0.985235

51
Point 105
C    -0.026590  2.912291 -2.706729
C     0.080185  2.930356 -1.312111
C     1.353810  3.014282 -0.738817
C     2.493089  3.081282 -1.538962
C     2.376832  3.054599 -2.928852
C     1.111908  2.969405 -3.511223
C    -1.132305  2.830641 -0.417913
C    -2.020007  1.611377 -0.705320
N    -2.677235  1.174617  0.534122
N     0.513380  0.142338  0.542780
C    -0.095575 -0.127775  1.643743
C    -0.671894 -1.431433  1.986111
N    -0.509820 -2.412186  1.041558
C     0.103327 -2.143733 -0.173844
C     0.611778 -0.849109 -0.404547
N    -1.288048 -1.710923  3.099020
C    -1.435421 -0.730134  4.058605
N    -0.901152  0.549938  3.792350
C    -0.236157  0.957063  2.665757
C     0.231883 -3.113580 -1.180990
C     0.825331 -2.800597 -2.396898
C     1.314075 -1.490916 -2.642598
C     1.206810 -0.543940 -1.641757
O    -1.991737 -0.914033  5.119769
O     0.203223  2.080810  2.527236
C     1.934270 -1.138242 -3.968490
C     0.944201 -3.857591 -3.462121
C    -1.012315 -3.758169  1.315302
H    -1.027297  1.236097  4.527669
H     1.567993  0.472562 -1.784967
H     2.826289 -1.742274 -4.167946
H     2.222576 -0.084910 -3.985394
H     1.234448 -1.312345 -4.793113
H     0.406547 -3.562508 -4.369543
H     1.990682 -4.011284 -3.746182
H    -0.141097 -4.119175 -1.026025
H    -1.795390 -4.012686  0.596197
H    -1.419105 -3.765637  2.322643
H     0.539305 -4.812174 -3.120641
H    -0.191918 -4.475337  1.235166
H     1.439793  2.990303  0.344397
H     3.473459  3.144825 -1.075944
H     3.263807  3.103431 -3.553658
H     1.010387  2.953376 -4.592681
H    -1.008714  2.849043 -3.170603
H    -0.783546  2.761260  0.615797
H    -1.734372  3.745960 -0.498216
H    -1.395688  0.787201 -1.065350
H    -2.734309  1.844638 -1.509727
H    -3.404697  0.492644  0.338872
H    -3.133058  1.963312  0.987035

51
Point 106
C    -0.027892  2.907183 -2.706442
C     0.080574  2.927349 -1.311983
C     1.354785  3.014297 -0.740403
C     2.492949  3.082232 -1.542036
C     2.375013  3.053434 -2.931751
C     1.109514  2.965190 -3.512419
C    -1.130496  2.826961 -0.415940
C    -2.020221  1.609419 -0.704027
N    -2.677133  1.172522  0.535523
N     0.515099  0.142947  0.544249
C    -0.094585 -0.127413  1.644758
C    -0.672759 -1.430611  1.985723
N    -0.510781 -2.410962  1.040751
C     0.103165 -2.142228 -0.174188
C     0.612797 -0.847869 -0.403821
N    -1.290442 -1.710079  3.097784
C    -1.437584 -0.729770  4.057882
N    -0.900394  0.549481  3.793561
C    -0.234064  0.956634  2.667767
C     0.231432 -3.111557 -1.181863
C     0.825652 -2.798294 -2.397326
C     1.315408 -1.488816 -2.642032
C     1.208527 -0.542405 -1.640621
O    -1.995916 -0.913487  5.118017
O     0.207126  2.079842  2.530526
C     1.936317 -1.135704 -3.967474
C     0.944349 -3.854764 -3.463082
C    -1.014468 -3.756717  1.313403
H    -1.026203  1.235218  4.529331
H     1.570627  0.473845 -1.783119
H     2.828173 -1.739998 -4.166881
H     2.225025 -0.082470 -3.983684
H     1.236764 -1.309085 -4.792479
H     0.407268 -3.558881 -4.370583
H     1.990867 -4.008910 -3.746762
H    -0.142377 -4.116960 -1.027663
H    -1.797621 -4.010066  0.593967
H    -1.421491 -3.764588  2.320646
H     0.538755 -4.809304 -3.122299
H    -0.194646 -4.474495  1.232886
H     1.442183  2.991861  0.342739
H     3.473780  3.148073 -1.080326
H     3.261126  3.102903 -3.557729
H     1.006674  2.947385 -4.593727
H    -1.010436  2.841430 -3.169048
H    -0.779960  2.755200  0.616998
H    -1.731654  3.743152 -0.493219
H    -1.397458  0.784590 -1.065349
H    -2.734788  1.844572 -1.507651
H    -3.404979  0.490931  0.340376
H    -3.132414  1.961266  0.988898

51
Point 107
C    -0.029185  2.902042 -2.706154
C     0.080936  2.924353 -1.311856
C     1.355711  3.014356 -0.741970
C     2.492774  3.083217 -1.545071
C     2.373194  3.052266 -2.934610
C     1.107140  2.960935 -3.513593
C    -1.128750  2.823333 -0.414020
C    -2.020401  1.607417 -0.702684
N    -2.676970  1.170405  0.536996
N     0.516894  0.143523  0.545744
C    -0.093564 -0.127063  1.645776
C    -0.673623 -1.429788  1.985325
N    -0.511759 -2.409734  1.039928
C     0.103010 -2.140730 -0.174538
C     0.613879 -0.846656 -0.403077
N    -1.292837 -1.709227  3.096537
C    -1.439741 -0.729397  4.057147
N    -0.899647  0.549029  3.794751
C    -0.231988  0.956209  2.669753
C     0.230956 -3.109528 -1.182757
C     0.825962 -2.795988 -2.397767
C     1.316777 -1.486727 -2.641459
C     1.210318 -0.540898 -1.639460
O    -2.000077 -0.912926  5.116254
O     0.210967  2.078888  2.533771
C     1.938400 -1.133175 -3.966448
C     0.944448 -3.851922 -3.464073
C    -1.016699 -3.755242  1.311461
H    -1.025147  1.234353  4.530958
H     1.573365  0.475090 -1.781230
H     2.830081 -1.737745 -4.165818
H     2.227531 -0.080042 -3.981951
H     1.239109 -1.305807 -4.791834
H     0.407949 -3.555205 -4.371648
H     1.990997 -4.006554 -3.747375
H    -0.143718 -4.114728 -1.029339
H    -1.799920 -4.007383  0.591673
H    -1.423979 -3.763509  2.318597
H     0.538123 -4.806407 -3.124003
H    -0.197478 -4.473660  1.230576
H     1.444503  2.993507  0.341098
H     3.474048  3.151383 -1.084651
H     3.258455  3.102373 -3.561742
H     1.003009  2.941326 -4.594748
H    -1.012132  2.833768 -3.167508
H    -0.776511  2.749393  0.618175
H    -1.729050  3.740335 -0.488461
H    -1.399135  0.781963 -1.065248
H    -2.735246  1.844356 -1.505538
H    -3.405180  0.489167  0.341982
H    -3.131730  1.959199  0.990812

51
Point 108
C    -0.030467  2.896871 -2.705870
C     0.081267  2.921377 -1.311735
C     1.356582  3.014459 -0.743518
C     2.492559  3.084233 -1.548064
C     2.371376  3.051089 -2.937422
C     1.104792  2.956636 -3.514743
C    -1.127075  2.819767 -0.412160
C    -2.020540  1.605366 -0.701290
N    -2.676745  1.168273  0.538544
N     0.518765  0.144064  0.547264
C    -0.092511 -0.126727  1.646798
C    -0.674485 -1.428965  1.984918
N    -0.512756 -2.408502  1.039088
C     0.102863 -2.139239 -0.174893
C     0.615025 -0.845472 -0.402312
N    -1.295234 -1.708366  3.095277
C    -1.441892 -0.729012  4.056398
N    -0.898912  0.548584  3.795920
C    -0.229928  0.955788  2.671716
C     0.230456 -3.107495 -1.183671
C     0.826261 -2.793680 -2.398222
C     1.318184 -1.484652 -2.640877
C     1.212186 -0.539420 -1.638272
O    -2.004220 -0.912348  5.114481
O     0.214747  2.077946  2.536968
C     1.940523 -1.130653 -3.965411
C     0.944498 -3.849063 -3.465096
C    -1.019006 -3.753744  1.309478
H    -1.024131  1.233505  4.532551
H     1.576210  0.476297 -1.779296
H     2.832016 -1.735513 -4.164756
H     2.230094 -0.077627 -3.980192
H     1.241488 -1.302511 -4.791176
H     0.408593 -3.551477 -4.372739
H     1.991071 -4.004215 -3.748024
H    -0.145123 -4.112478 -1.031053
H    -1.802288 -4.004637  0.589318
H    -1.426566 -3.762402  2.316497
H     0.537407 -4.803484 -3.125755
H    -0.200415 -4.472834  1.228234
H     1.446743  2.995242  0.339475
H     3.474258  3.154747 -1.088913
H     3.255797  3.101831 -3.565688
H     0.999398  2.935193 -4.595744
H    -1.013801  2.826062 -3.165989
H    -0.773209  2.743858  0.619326
H    -1.726578  3.737516 -0.483959
H    -1.400698  0.779319 -1.065027
H    -2.735675  1.843964 -1.503397
H    -3.405289  0.487346  0.343698
H    -3.131015  1.957116  0.992767

51
Point 109
C    -0.031741  2.891674 -2.705592
C     0.081562  2.918425 -1.311623
C     1.357392  3.014609 -0.745046
C     2.492301  3.085274 -1.551008
C     2.369561  3.049895 -2.940185
C     1.102469  2.952290 -3.515871
C    -1.125479  2.816268 -0.410363
C    -2.020635  1.603264 -0.699842
N    -2.676454  1.166127  0.540169
N     0.520716  0.144569  0.548811
C    -0.091427 -0.126406  1.647824
C    -0.675345 -1.428142  1.984502
N    -0.513771 -2.407268  1.038232
C     0.102724 -2.137756 -0.175254
C     0.616240 -0.844318 -0.401525
N    -1.297634 -1.707496  3.094004
C    -1.444039 -0.728615  4.055635
N    -0.898187  0.548146  3.797067
C    -0.227886  0.955371  2.673653
C     0.229930 -3.105457 -1.184605
C     0.826550 -2.791369 -2.398692
C     1.319628 -1.482590 -2.640286
C     1.214135 -0.537974 -1.637056
O    -2.008348 -0.911752  5.112696
O     0.218464  2.077020  2.540115
C     1.942688 -1.128139 -3.964361
C     0.944498 -3.846186 -3.466151
C    -1.021388 -3.752224  1.307454
H    -1.023156  1.232674  4.534105
H     1.579167  0.477463 -1.777316
H     2.833980 -1.733303 -4.163694
H     2.232715 -0.075225 -3.978407
H     1.243903 -1.299199 -4.790506
H     0.409196 -3.547699 -4.373856
H     1.991088 -4.001893 -3.748710
H    -0.146592 -4.110211 -1.032807
H    -1.804727 -4.001829  0.586905
H    -1.429247 -3.761269  2.314349
H     0.536606 -4.800534 -3.127556
H    -0.203455 -4.472016  1.225856
H     1.448894  2.997069  0.337871
H     3.474406  3.158157 -1.093104
H     3.253155  3.101265 -3.569561
H     0.995847  2.928983 -4.596715
H    -1.015442  2.818320 -3.164498
H    -0.770057  2.738599  0.620448
H    -1.724250  3.734696 -0.479720
H    -1.402135  0.776655 -1.064676
H    -2.736070  1.843382 -1.501231
H    -3.405298  0.485464  0.345528
H    -3.130273  1.955022  0.994758

51
Point 110
C    -0.033006  2.886457 -2.705323
C     0.081817  2.915504 -1.311520
C     1.358136  3.014806 -0.746553
C     2.492000  3.086337 -1.553902
C     2.367748  3.048678 -2.942894
C     1.100176  2.947897 -3.516975
C    -1.123961  2.812839 -0.408629
C    -2.020684  1.601110 -0.698341
N    -2.676096  1.163972  0.541874
N     0.522743  0.145038  0.550382
C    -0.090310 -0.126100  1.648851
C    -0.676201 -1.427319  1.984077
N    -0.514801 -2.406031  1.037361
C     0.102596 -2.136284 -0.175619
C     0.617522 -0.843195 -0.400718
N    -1.300037 -1.706616  3.092718
C    -1.446180 -0.728205  4.054857
N    -0.897475  0.547716  3.798191
C    -0.225862  0.954959  2.675563
C     0.229380 -3.103415 -1.185561
C     0.826830 -2.789057 -2.399175
C     1.321115 -1.480543 -2.639686
C     1.216163 -0.536559 -1.635810
O    -2.012457 -0.911136  5.110900
O     0.222117  2.076108  2.543208
C     1.944896 -1.125634 -3.963299
C     0.944447 -3.843292 -3.467241
C    -1.023844 -3.750681  1.305391
H    -1.022219  1.231862  4.535622
H     1.582231  0.478587 -1.775290
H     2.835976 -1.731115 -4.162632
H     2.235398 -0.072836 -3.976594
H     1.246355 -1.295869 -4.789821
H     0.409760 -3.543864 -4.375000
H     1.991048 -3.999589 -3.749434
H    -0.148127 -4.107925 -1.034602
H    -1.807233 -3.998958  0.584433
H    -1.432023 -3.760107  2.312152
H     0.535719 -4.797556 -3.129409
H    -0.206598 -4.471208  1.223449
H     1.450945  2.998984  0.336287
H     3.474489  3.161603 -1.097218
H     3.250532  3.100660 -3.573355
H     0.992361  2.922691 -4.597661
H    -1.017056  2.810549 -3.163038
H    -0.767053  2.733609  0.621542
H    -1.722072  3.731878 -0.475735
H    -1.403439  0.773972 -1.064187
H    -2.736427  1.842600 -1.499044
H    -3.405199  0.483517  0.347479
H    -3.129511  1.952919  0.996778

51
Point 111
C    -0.034264  2.881226 -2.705062
C     0.082029  2.912618 -1.311428
C     1.358812  3.015049 -0.748039
C     2.491652  3.087416 -1.556741
C     2.365938  3.047434 -2.945547
C     1.097911  2.943459 -3.518054
C    -1.122524  2.809479 -0.406956
C    -2.020688  1.598904 -0.696787
N    -2.675671  1.161807  0.543657
N     0.524845  0.145472  0.551975
C    -0.089163 -0.125808  1.649879
C    -0.677053 -1.426497  1.983642
N    -0.515847 -2.404792  1.036475
C     0.102479 -2.134821 -0.175988
C     0.618873 -0.842104 -0.399890
N    -1.302441 -1.705725  3.091419
C    -1.448316 -0.727781  4.054064
N    -0.896776  0.547297  3.799290
C    -0.223859  0.954554  2.677442
C     0.228807 -3.101371 -1.186538
C     0.827101 -2.786745 -2.399673
C     1.322642 -1.478512 -2.639075
C     1.218273 -0.535178 -1.634536
O    -2.016549 -0.910500  5.109092
O     0.225704  2.075214  2.546245
C     1.947149 -1.123140 -3.962223
C     0.944344 -3.840381 -3.468364
C    -1.026373 -3.749118  1.303288
H    -1.021326  1.231071  4.537097
H     1.585408  0.479668 -1.773217
H     2.838003 -1.728954 -4.161569
H     2.238145 -0.070465 -3.974753
H     1.248847 -1.292524 -4.789123
H     0.410282 -3.539977 -4.376170
H     1.990948 -3.997304 -3.750198
H    -0.149725 -4.105622 -1.036436
H    -1.809807 -3.996026  0.581908
H    -1.434887 -3.758919  2.309910
H     0.534744 -4.794551 -3.131313
H    -0.209840 -4.470410  1.221005
H     1.452893  3.000985  0.334724
H     3.474505  3.165076 -1.101251
H     3.247929  3.100011 -3.577067
H     0.988943  2.916322 -4.598580
H    -1.018644  2.802760 -3.161613
H    -0.764187  2.728872  0.622607
H    -1.720044  3.729064 -0.471987
H    -1.404611  0.771269 -1.063563
H    -2.736749  1.841621 -1.496836
H    -3.404993  0.481505  0.349551
H    -3.128728  1.950807  0.998827

51
Point 112
C    -0.035517  2.875985 -2.704809
C     0.082198  2.909768 -1.311346
C     1.359418  3.015337 -0.749501
C     2.491259  3.088508 -1.559525
C     2.364132  3.046160 -2.948141
C     1.095676  2.938980 -3.519106
C    -1.121166  2.806185 -0.405338
C    -2.020649  1.596647 -0.695183
N    -2.675180  1.159632  0.545518
N     0.527019  0.145872  0.553589
C    -0.087986 -0.125529  1.650907
C    -0.677899 -1.425674  1.983197
N    -0.516905 -2.403552  1.035574
C     0.102374 -2.133369 -0.176362
C     0.620290 -0.841045 -0.399042
N    -1.304845 -1.704825  3.090107
C    -1.450445 -0.727343  4.053256
N    -0.896090  0.546889  3.800362
C    -0.221876  0.954155  2.679291
C     0.228213 -3.099323 -1.187533
C     0.827363 -2.784433 -2.400185
C     1.324213 -1.476499 -2.638456
C     1.220463 -0.533830 -1.633234
O    -2.020621 -0.909843  5.107272
O     0.229225  2.074337  2.549224
C     1.949450 -1.120660 -3.961135
C     0.944189 -3.837455 -3.469521
C    -1.028969 -3.747533  1.301147
H    -1.020476  1.230304  4.538529
H     1.588693  0.480706 -1.771100
H     2.840063 -1.726824 -4.160505
H     2.240961 -0.068113 -3.972884
H     1.251380 -1.289165 -4.788412
H     0.410762 -3.536036 -4.377366
H     1.990789 -3.995040 -3.751003
H    -0.151385 -4.103303 -1.038309
H    -1.812448 -3.993033  0.579332
H    -1.437834 -3.757706  2.307624
H     0.533681 -4.791519 -3.133269
H    -0.213179 -4.469620  1.218526
H     1.454735  3.003066  0.333185
H     3.474455  3.168568 -1.105201
H     3.245349  3.099311 -3.580694
H     0.985592  2.909879 -4.599471
H    -1.020206  2.794961 -3.160220
H    -0.761451  2.724369  0.623645
H    -1.718165  3.726255 -0.468455
H    -1.405655  0.768549 -1.062809
H    -2.737041  1.840450 -1.494608
H    -3.404681  0.479428  0.351741
H    -3.127925  1.948687  1.000906

51
Point 113
C    -0.036764  2.870741 -2.704562
C     0.082322  2.906955 -1.311271
C     1.359955  3.015667 -0.750939
C     2.490820  3.089610 -1.562250
C     2.362330  3.044855 -2.950676
C     1.093470  2.934462 -3.520129
C    -1.119883  2.802954 -0.403769
C    -2.020572  1.594345 -0.693530
N    -2.674625  1.157446  0.547453
N     0.529259  0.146241  0.555218
C    -0.086781 -0.125263  1.651931
C    -0.678740 -1.424852  1.982742
N    -0.517975 -2.402311  1.034658
C     0.102282 -2.131928 -0.176740
C     0.621772 -0.840017 -0.398178
N    -1.307247 -1.703913  3.088782
C    -1.452567 -0.726889  4.052431
N    -0.895418  0.546493  3.801406
C    -0.219916  0.953765  2.681106
C     0.227598 -3.097274 -1.188549
C     0.827618 -2.782123 -2.400710
C     1.325826 -1.474506 -2.637828
C     1.222732 -0.532517 -1.631908
O    -2.024673 -0.909164  5.105441
O     0.232678  2.073480  2.552144
C     1.951799 -1.118197 -3.960033
C     0.943983 -3.834514 -3.470712
C    -1.031631 -3.745928  1.298971
H    -1.019668  1.229561  4.539917
H     1.592084  0.481699 -1.768943
H     2.842154 -1.724732 -4.159441
H     2.243852 -0.065787 -3.970987
H     1.253955 -1.285790 -4.787688
H     0.411201 -3.532042 -4.378588
H     1.990570 -3.992801 -3.751846
H    -0.153104 -4.100969 -1.040218
H    -1.815151 -3.989981  0.576705
H    -1.440861 -3.756467  2.305295
H     0.532527 -4.788461 -3.135275
H    -0.216610 -4.468839  1.216013
H     1.456472  3.005220  0.331670
H     3.474340  3.172072 -1.109066
H     3.242789  3.098557 -3.584235
H     0.982308  2.903370 -4.600331
H    -1.021744  2.787159 -3.158858
H    -0.758834  2.720079  0.624659
H    -1.716425  3.723452 -0.465118
H    -1.406580  0.765814 -1.061933
H    -2.737306  1.839101 -1.492357
H    -3.404265  0.477287  0.354048
H    -3.127102  1.946556  1.003015

51
Point 114
C    -0.038007  2.865497 -2.704317
C     0.082404  2.904179 -1.311201
C     1.360425  3.016034 -0.752351
C     2.490337  3.090716 -1.564918
C     2.360530  3.043521 -2.953150
C     1.091291  2.929911 -3.521122
C    -1.118670  2.799782 -0.402244
C    -2.020461  1.592000 -0.691829
N    -2.674009  1.155249  0.549461
N     0.531561  0.146580  0.556861
C    -0.085551 -0.125007  1.652950
C    -0.679574 -1.424029  1.982277
N    -0.519056 -2.401067  1.033727
C     0.102202 -2.130497 -0.177124
C     0.623315 -0.839019 -0.397298
N    -1.309644 -1.702990  3.087445
C    -1.454682 -0.726420  4.051590
N    -0.894762  0.546111  3.802420
C    -0.217979  0.953385  2.682886
C     0.226965 -3.095224 -1.189583
C     0.827867 -2.779816 -2.401249
C     1.327482 -1.472532 -2.637191
C     1.225078 -0.531239 -1.630558
O    -2.028703 -0.908463  5.103597
O     0.236064  2.072642  2.555003
C     1.954199 -1.115753 -3.958919
C     0.943726 -3.831561 -3.471935
C    -1.034355 -3.744301  1.296759
H    -1.018902  1.228844  4.541258
H     1.595578  0.482649 -1.766747
H     2.844278 -1.722682 -4.158377
H     2.246824 -0.063489 -3.969062
H     1.256574 -1.282401 -4.786951
H     0.411601 -3.527997 -4.379835
H     1.990292 -3.990588 -3.752728
H    -0.154879 -4.098619 -1.042162
H    -1.817913 -3.986870  0.574033
H    -1.443962 -3.755202  2.302926
H     0.531284 -4.785378 -3.137332
H    -0.220130 -4.468065  1.213467
H     1.458108  3.007438  0.330180
H     3.474162  3.175581 -1.112848
H     3.240251  3.097750 -3.587690
H     0.979088  2.896802 -4.601160
H    -1.023260  2.779361 -3.157522
H    -0.756324  2.715982  0.625653
H    -1.714818  3.720655 -0.461954
H    -1.407396  0.763065 -1.060943
H    -2.737550  1.837586 -1.490083
H    -3.403752  0.475084  0.356465
H    -3.126260  1.944412  1.005157

51
Point 115
C    -0.039246  2.860257 -2.704071
C     0.082446  2.901436 -1.311133
C     1.360833  3.016435 -0.753736
C     2.489814  3.091826 -1.567528
C     2.358733  3.042158 -2.955563
C     1.089137  2.925332 -3.522083
C    -1.117523  2.796664 -0.400754
C    -2.020319  1.589616 -0.690084
N    -2.673337  1.153040  0.551538
N     0.533919  0.146892  0.558513
C    -0.084299 -0.124761  1.653963
C    -0.680401 -1.423204  1.981800
N    -0.520145 -2.399821  1.032783
C     0.102135 -2.129076 -0.177514
C     0.624915 -0.838050 -0.396406
N    -1.312036 -1.702057  3.086095
C    -1.456788 -0.725934  4.050732
N    -0.894122  0.545744  3.803403
C    -0.216066  0.953014  2.684632
C     0.226313 -3.093173 -1.190635
C     0.828109 -2.777513 -2.401801
C     1.329182 -1.470581 -2.636548
C     1.227496 -0.529994 -1.629188
O    -2.032710 -0.907740  5.101741
O     0.239386  2.071826  2.557802
C     1.956650 -1.113333 -3.957794
C     0.943418 -3.828596 -3.473191
C    -1.037136 -3.742655  1.294513
H    -1.018179  1.228153  4.542554
H     1.599169  0.483557 -1.764517
H     2.846433 -1.720681 -4.157313
H     2.249881 -0.061225 -3.967110
H     1.259238 -1.278999 -4.786203
H     0.411964 -3.523903 -4.381106
H     1.989956 -3.988405 -3.753647
H    -0.156709 -4.096255 -1.044140
H    -1.820731 -3.983704  0.571315
H    -1.447132 -3.753912  2.300519
H     0.529949 -4.782270 -3.139438
H    -0.223732 -4.467297  1.210888
H     1.459647  3.009711  0.328716
H     3.473925  3.179089 -1.116548
H     3.237731  3.096891 -3.591062
H     0.975929  2.890185 -4.601955
H    -1.024755  2.771573 -3.156209
H    -0.753912  2.712059  0.626632
H    -1.713332  3.717864 -0.458942
H    -1.408114  0.760306 -1.059851
H    -2.737778  1.835922 -1.487784
H    -3.403149  0.472823  0.358986
H    -3.125398  1.942255  1.007334

51
Point 116
C    -0.040482  2.855023 -2.703820
C     0.082450  2.898726 -1.311062
C     1.361181  3.016865 -0.755093
C     2.489251  3.092935 -1.570083
C     2.356939  3.040768 -2.957919
C     1.087006  2.920731 -3.523010
C    -1.116438  2.793595 -0.399293
C    -2.020152  1.587198 -0.688295
N    -2.672613  1.150819  0.553680
N     0.536327  0.147178  0.560171
C    -0.083025 -0.124523  1.654966
C    -0.681220 -1.422378  1.981312
N    -0.521242 -2.398573  1.031823
C     0.102079 -2.127664 -0.177910
C     0.626568 -0.837107 -0.395504
N    -1.314420 -1.701112  3.084734
C    -1.458885 -0.725433  4.049857
N    -0.893500  0.545392  3.804355
C    -0.214177  0.952653  2.686342
C     0.225645 -3.091122 -1.191705
C     0.828347 -2.775216 -2.402365
C     1.330923 -1.468652 -2.635898
C     1.229984 -0.528783 -1.627799
O    -2.036693 -0.906995  5.099873
O     0.242643  2.071029  2.560544
C     1.959156 -1.110939 -3.956657
C     0.943062 -3.825623 -3.474476
C    -1.039971 -3.740988  1.292236
H    -1.017497  1.227489  4.543804
H     1.602852  0.484421 -1.762257
H     2.848617 -1.718736 -4.156249
H     2.253029 -0.058998 -3.965130
H     1.261948 -1.275583 -4.785444
H     0.412294 -3.519761 -4.382402
H     1.989564 -3.986254 -3.754599
H    -0.158590 -4.093878 -1.046149
H    -1.823600 -3.980484  0.568556
H    -1.450368 -3.752597  2.298075
H     0.528525 -4.779140 -3.141592
H    -0.227413 -4.466534  1.208278
H     1.461096  3.012031  0.327279
H     3.473633  3.182592 -1.120170
H     3.235230  3.095984 -3.594352
H     0.972825  2.883527 -4.602714
H    -1.026231  2.763799 -3.154912
H    -0.751588  2.708290  0.627599
H    -1.711957  3.715081 -0.456061
H    -1.408743  0.757538 -1.058666
H    -2.737995  1.834124 -1.485458
H    -3.402463  0.470507  0.361605
H    -3.124518  1.940082  1.009547

51
Point 117
C    -0.041716  2.849798 -2.703562
C     0.082418  2.896045 -1.310987
C     1.361474  3.017320 -0.756424
C     2.488652  3.094043 -1.572584
C     2.355145  3.039355 -2.960217
C     1.084897  2.916112 -3.523903
C    -1.115408  2.790570 -0.397855
C    -2.019963  1.584750 -0.686464
N    -2.671840  1.148584  0.555883
N     0.538781  0.147441  0.561832
C    -0.081735 -0.124292  1.655960
C    -0.682032 -1.421549  1.980813
N    -0.522347 -2.397322  1.030850
C     0.102035 -2.126261 -0.178312
C     0.628271 -0.836191 -0.394595
N    -1.316795 -1.700157  3.083361
C    -1.460973 -0.724916  4.048966
N    -0.892896  0.545055  3.805275
C    -0.212312  0.952303  2.688017
C     0.224960 -3.089071 -1.192792
C     0.828580 -2.772924 -2.402942
C     1.332705 -1.466747 -2.635242
C     1.232536 -0.527605 -1.626396
O    -2.040652 -0.906229  5.097995
O     0.245840  2.070253  2.563230
C     1.961715 -1.108574 -3.955508
C     0.942659 -3.822642 -3.475791
C    -1.042855 -3.739301  1.289928
H    -1.016856  1.226851  4.545007
H     1.606622  0.485244 -1.759970
H     2.850831 -1.716853 -4.155186
H     2.256275 -0.056813 -3.963123
H     1.264706 -1.272153 -4.784675
H     0.412593 -3.515573 -4.383722
H     1.989117 -3.984140 -3.755580
H    -0.160519 -4.091487 -1.048188
H    -1.826516 -3.977214  0.565758
H    -1.453663 -3.751257  2.295596
H     0.527011 -4.775988 -3.143792
H    -0.231165 -4.465773  1.205639
H     1.462463  3.014391  0.325866
H     3.473289  3.186086 -1.123718
H     3.232743  3.095033 -3.597567
H     0.969772  2.876838 -4.603438
H    -1.027690  2.756044 -3.153625
H    -0.749344  2.704656  0.628559
H    -1.710683  3.712305 -0.453292
H    -1.409296  0.754764 -1.057396
H    -2.738203  1.832206 -1.483104
H    -3.401701  0.468141  0.364314
H    -3.123618  1.937893  1.011797

51
Point 118
C    -0.042948  2.844585 -2.703293
C     0.082355  2.893392 -1.310904
C     1.361718  3.017795 -0.757728
C     2.488020  3.095149 -1.575035
C     2.353352  3.037921 -2.962462
C     1.082806  2.911482 -3.524762
C    -1.114427  2.787584 -0.396434
C    -2.019755  1.582275 -0.684595
N    -2.671025  1.146337  0.558143
N     0.541274  0.147684  0.563495
C    -0.080428 -0.124068  1.656942
C    -0.682837 -1.420718  1.980302
N    -0.523459 -2.396067  1.029861
C     0.101999 -2.124866 -0.178723
C     0.630017 -0.835298 -0.393680
N    -1.319160 -1.699192  3.081976
C    -1.463052 -0.724384  4.048059
N    -0.892311  0.544734  3.806164
C    -0.210470  0.951964  2.689658
C     0.224260 -3.087020 -1.193896
C     0.828809 -2.770640 -2.403532
C     1.334528 -1.464866 -2.634582
C     1.235150 -0.526459 -1.624979
O    -2.044586 -0.905442  5.096105
O     0.248979  2.069495  2.565863
C     1.964330 -1.106240 -3.954349
C     0.942212 -3.819656 -3.477132
C    -1.045786 -3.737594  1.287591
H    -1.016254  1.226239  4.546166
H     1.610474  0.486026 -1.757660
H     2.853073 -1.715037 -4.154122
H     2.259622 -0.054675 -3.961089
H     1.267512 -1.268709 -4.783896
H     0.412868 -3.511343 -4.385065
H     1.988618 -3.982065 -3.756586
H    -0.162495 -4.089084 -1.050255
H    -1.829476 -3.973896  0.562922
H    -1.457013 -3.749893  2.293083
H     0.525407 -4.772815 -3.146037
H    -0.234983 -4.465013  1.202971
H     1.463756  3.016782  0.324478
H     3.472897  3.189569 -1.127199
H     3.230269  3.094044 -3.600710
H     0.966764  2.870126 -4.604124
H    -1.029134  2.748310 -3.152345
H    -0.747171  2.701143  0.629516
H    -1.709498  3.709535 -0.450619
H    -1.409780  0.751984 -1.056050
H    -2.738406  1.830184 -1.480722
H    -3.400873  0.465730  0.367106
H    -3.122702  1.935689  1.014084

51
Point 119
C    -0.044179  2.839384 -2.703010
C     0.082262  2.890764 -1.310811
C     1.361917  3.018288 -0.759006
C     2.487358  3.096250 -1.577440
C     2.351558  3.036470 -2.964657
C     1.080730  2.906845 -3.525587
C    -1.113492  2.784633 -0.395025
C    -2.019530  1.579776 -0.682688
N    -2.670171  1.144078  0.560456
N     0.543803  0.147907  0.565156
C    -0.079108 -0.123848  1.657912
C    -0.683636 -1.419884  1.979778
N    -0.524577 -2.394809  1.028859
C     0.101973 -2.123477 -0.179141
C     0.631804 -0.834427 -0.392762
N    -1.321514 -1.698216  3.080581
C    -1.465122 -0.723837  4.047135
N    -0.891745  0.544429  3.807021
C    -0.208652  0.951634  2.691266
C     0.223546 -3.084968 -1.195015
C     0.829034 -2.768364 -2.404132
C     1.336389 -1.463010 -2.633917
C     1.237820 -0.525345 -1.623552
O    -2.048495 -0.904636  5.094205
O     0.252064  2.068756  2.568447
C     1.967001 -1.103939 -3.953179
C     0.941723 -3.816666 -3.478499
C    -1.048757 -3.735869  1.285226
H    -1.015690  1.225653  4.547280
H     1.614402  0.486769 -1.755331
H     2.855340 -1.713294 -4.153059
H     2.263075 -0.052585 -3.959027
H     1.270367 -1.265249 -4.783108
H     0.413124 -3.507073 -4.386432
H     1.988071 -3.980033 -3.757613
H    -0.164515 -4.086669 -1.052348
H    -1.832474 -3.970534  0.560051
H    -1.460414 -3.748505  2.290540
H     0.523715 -4.769622 -3.148324
H    -0.238862 -4.464254  1.200277
H     1.464984  3.019198  0.323113
H     3.472462  3.193038 -1.130617
H     3.227804  3.093022 -3.603787
H     0.963796  2.863400 -4.604774
H    -1.030564  2.740600 -3.151065
H    -0.745062  2.697732  0.630474
H    -1.708394  3.706770 -0.448025
H    -1.410204  0.749200 -1.054634
H    -2.738605  1.828070 -1.478312
H    -3.399985  0.463278  0.369974
H    -3.121769  1.933470  1.016407

51
Point 120
C    -0.045409  2.834196 -2.702711
C     0.082143  2.888156 -1.310706
C     1.362075  3.018795 -0.760261
C     2.486666  3.097352 -1.579802
C     2.349760  3.035002 -2.966805
C     1.078666  2.902203 -3.526379
C    -1.112594  2.781710 -0.393620
C    -2.019292  1.577256 -0.680744
N    -2.669283  1.141808  0.562820
N     0.546364  0.148115  0.566815
C    -0.077773 -0.123632  1.658872
C    -0.684429 -1.419047  1.979242
N    -0.525703 -2.393546  1.027840
C     0.101954 -2.122093 -0.179569
C     0.633631 -0.833576 -0.391840
N    -1.323859 -1.697231  3.079174
C    -1.467184 -0.723276  4.046196
N    -0.891199  0.544138  3.807849
C    -0.206854  0.951314  2.692843
C     0.222818 -3.082917 -1.196150
C     0.829254 -2.766095 -2.404745
C     1.338288 -1.461178 -2.633249
C     1.240543 -0.524260 -1.622116
O    -2.052380 -0.903811  5.092296
O     0.255099  2.068034  2.570985
C     1.969729 -1.101673 -3.951998
C     0.941195 -3.813672 -3.479890
C    -1.051770 -3.734124  1.282833
H    -1.015161  1.225088  4.548356
H     1.618401  0.487475 -1.752984
H     2.857631 -1.711628 -4.151996
H     2.266643 -0.050547 -3.956934
H     1.273273 -1.261767 -4.782313
H     0.413371 -3.502757 -4.387825
H     1.987479 -3.978046 -3.758652
H    -0.166577 -4.084241 -1.054466
H    -1.835510 -3.967129  0.557145
H    -1.463864 -3.747092  2.287964
H     0.521930 -4.766405 -3.150657
H    -0.242800 -4.463493  1.197557
H     1.466153  3.021634  0.321768
H     3.471986  3.196498 -1.133979
H     3.225345  3.091967 -3.606806
H     0.960859  2.856662 -4.605389
H    -1.031981  2.732912 -3.149780
H    -0.743006  2.694410  0.631437
H    -1.707358  3.704009 -0.445494
H    -1.410578  0.746410 -1.053155
H    -2.738802  1.825875 -1.475872
H    -3.399047  0.460791  0.372915
H    -3.120821  1.931237  1.018766

51
Point 121
C    -0.046642  2.829022 -2.702395
C     0.082002  2.885570 -1.310586
C     1.362198  3.019316 -0.761491
C     2.485949  3.098444 -1.582128
C     2.347959  3.033529 -2.968913
C     1.076611  2.897562 -3.527138
C    -1.111732  2.778814 -0.392217
C    -2.019041  1.574716 -0.678765
N    -2.668364  1.139526  0.565232
N     0.548955  0.148304  0.568471
C    -0.076433 -0.123419  1.659814
C    -0.685216 -1.418204  1.978694
N    -0.526836 -2.392278  1.026808
C     0.101938 -2.120715 -0.180005
C     0.635484 -0.832744 -0.390920
N    -1.326192 -1.696237  3.077758
C    -1.469238 -0.722703  4.045241
N    -0.890674  0.543861  3.808646
C    -0.205079  0.951002  2.694390
C     0.222072 -3.080862 -1.197301
C     0.829474 -2.763832 -2.405368
C     1.340225 -1.459369 -2.632576
C     1.243319 -0.523203 -1.620670
O    -2.056244 -0.902972  5.090374
O     0.258089  2.067326  2.573485
C     1.972517 -1.099442 -3.950805
C     0.940630 -3.810677 -3.481303
C    -1.054818 -3.732361  1.280415
H    -1.014670  1.224548  4.549387
H     1.622473  0.488143 -1.750619
H     2.859948 -1.710043 -4.150933
H     2.270327 -0.048563 -3.954814
H     1.276229 -1.258270 -4.781507
H     0.413603 -3.498410 -4.389239
H     1.986844 -3.976101 -3.759709
H    -0.168680 -4.081799 -1.056608
H    -1.838580 -3.963683  0.554209
H    -1.467356 -3.745660  2.285360
H     0.520066 -4.763172 -3.153024
H    -0.246789 -4.462727  1.194810
H     1.467273  3.024090  0.320443
H     3.471476  3.199938 -1.137298
H     3.222890  3.090898 -3.609773
H     0.957948  2.849925 -4.605967
H    -1.033393  2.725249 -3.148487
H    -0.741001  2.691163  0.632407
H    -1.706386  3.701251 -0.443016
H    -1.410905  0.743615 -1.051613
H    -2.738995  1.823606 -1.473404
H    -3.398061  0.458272  0.375919
H    -3.119855  1.928990  1.021166

51
Point 122
C    -0.047875  2.823865 -2.702059
C     0.081840  2.883002 -1.310452
C     1.362289  3.019846 -0.762701
C     2.485207  3.099535 -1.584419
C     2.346153  3.032046 -2.970982
C     1.074562  2.892926 -3.527866
C    -1.110899  2.775939 -0.390813
C    -2.018779  1.572161 -0.676754
N    -2.667420  1.137236  0.567687
N     0.551568  0.148480  0.570122
C    -0.075083 -0.123209  1.660747
C    -0.685999 -1.417358  1.978134
N    -0.527976 -2.391005  1.025761
C     0.101928 -2.119341 -0.180451
C     0.637369 -0.831929 -0.390001
N    -1.328515 -1.695235  3.076330
C    -1.471283 -0.722118  4.044271
N    -0.890168  0.543597  3.809415
C    -0.203323  0.950698  2.695909
C     0.221313 -3.078808 -1.198466
C     0.829691 -2.761579 -2.406001
C     1.342197 -1.457585 -2.631900
C     1.246139 -0.522175 -1.619219
O    -2.060083 -0.902117  5.088444
O     0.261037  2.066631  2.575946
C     1.975361 -1.097249 -3.949601
C     0.940032 -3.807682 -3.482736
C    -1.057899 -3.730580  1.277972
H    -1.014211  1.224028  4.550383
H     1.626604  0.488776 -1.748242
H     2.862283 -1.708546 -4.149872
H     2.274133 -0.046637 -3.952662
H     1.279234 -1.254747 -4.780693
H     0.413838 -3.494024 -4.390678
H     1.986171 -3.974209 -3.760766
H    -0.170821 -4.079346 -1.058772
H    -1.841678 -3.960202  0.551243
H    -1.470888 -3.744204  2.282729
H     0.518113 -4.759917 -3.155433
H    -0.250826 -4.461957  1.192040
H     1.468349  3.026555  0.319135
H     3.470931  3.203368 -1.140573
H     3.220435  3.089809 -3.612692
H     0.955059  2.843192 -4.606512
H    -1.034795  2.717614 -3.147182
H    -0.739036  2.687983  0.633386
H    -1.705466  3.698497 -0.440579
H    -1.411192  0.740817 -1.050018
H    -2.739186  1.821277 -1.470909
H    -3.397040  0.455730  0.378981
H    -3.118877  1.926734  1.023598

51
Point 123
C    -0.049109  2.818726 -2.701703
C     0.081660  2.880451 -1.310302
C     1.362351  3.020384 -0.763892
C     2.484444  3.100624 -1.586681
C     2.344340  3.030560 -2.973016
C     1.072518  2.888300 -3.528564
C    -1.110091  2.773085 -0.389404
C    -2.018508  1.569592 -0.674710
N    -2.666455  1.134941  0.570181
N     0.554202  0.148642  0.571767
C    -0.073727 -0.123003  1.661666
C    -0.686778 -1.416510  1.977562
N    -0.529123 -2.389727  1.024700
C     0.101921 -2.117971 -0.180906
C     0.639279 -0.831131 -0.389083
N    -1.330826 -1.694226  3.074893
C    -1.473321 -0.721523  4.043288
N    -0.889683  0.543345  3.810157
C    -0.201585  0.950401  2.697401
C     0.220541 -3.076753 -1.199646
C     0.829905 -2.759334 -2.406643
C     1.344202 -1.455825 -2.631222
C     1.249002 -0.521173 -1.617763
O    -2.063898 -0.901248  5.086506
O     0.263947  2.065948  2.578372
C     1.978263 -1.095095 -3.948386
C     0.939403 -3.804688 -3.484186
C    -1.061009 -3.728783  1.275507
H    -1.013782  1.223527  4.551343
H     1.630794  0.489374 -1.745853
H     2.864634 -1.707139 -4.148812
H     2.278064 -0.044771 -3.950477
H     1.282287 -1.251199 -4.779871
H     0.414079 -3.489605 -4.392141
H     1.985462 -3.972369 -3.761823
H    -0.172998 -4.076881 -1.060957
H    -1.844803 -3.956688  0.548250
H    -1.474456 -3.742729  2.280071
H     0.516076 -4.756643 -3.157879
H    -0.254904 -4.461183  1.189250
H     1.469387  3.029030  0.317843
H     3.470357  3.206784 -1.143811
H     3.217977  3.088708 -3.615570
H     0.952186  2.836472 -4.607023
H    -1.036191  2.710009 -3.145862
H    -0.737107  2.684859  0.634376
H    -1.704592  3.695746 -0.438174
H    -1.411444  0.738017 -1.048371
H    -2.739373  1.818894 -1.468389
H    -3.395988  0.453168  0.382095
H    -3.117887  1.924471  1.026062

51
Point 124
C    -0.050344  2.813615 -2.701327
C     0.081464  2.877920 -1.310136
C     1.362388  3.020928 -0.765062
C     2.483661  3.101709 -1.588912
C     2.342523  3.029076 -2.975016
C     1.070480  2.883695 -3.529233
C    -1.109306  2.770254 -0.387990
C    -2.018227  1.567017 -0.672641
N    -2.665474  1.132646  0.572709
N     0.556847  0.148792  0.573403
C    -0.072368 -0.122800  1.662570
C    -0.687552 -1.415659  1.976980
N    -0.530275 -2.388448  1.023627
C     0.101916 -2.116607 -0.181370
C     0.641207 -0.830350 -0.388169
N    -1.333123 -1.693212  3.073450
C    -1.475347 -0.720920  4.042294
N    -0.889218  0.543105  3.810871
C    -0.199869  0.950110  2.698867
C     0.219757 -3.074702 -1.200837
C     0.830117 -2.757102 -2.407293
C     1.346237 -1.454093 -2.630542
C     1.251898 -0.520200 -1.616306
O    -2.067683 -0.900369  5.084564
O     0.266817  2.065275  2.580763
C     1.981216 -1.092983 -3.947162
C     0.938748 -3.801702 -3.485651
C    -1.064141 -3.726974  1.273025
H    -1.013384  1.223043  4.552268
H     1.635030  0.489938 -1.743458
H     2.866995 -1.705830 -4.147759
H     2.282117 -0.042970 -3.948263
H     1.285383 -1.247627 -4.779040
H     0.414331 -3.485161 -4.393624
H     1.984724 -3.970586 -3.762873
H    -0.175205 -4.074411 -1.063157
H    -1.847946 -3.953151  0.545237
H    -1.478051 -3.741237  2.277395
H     0.513960 -4.753357 -3.160356
H    -0.259014 -4.460404  1.186443
H     1.470390  3.031508  0.316566
H     3.469756  3.210182 -1.147013
H     3.215520  3.087603 -3.618406
H     0.949331  2.829780 -4.607502
H    -1.037579  2.702449 -3.144527
H    -0.735212  2.681791  0.635376
H    -1.703760  3.693003 -0.435798
H    -1.411664  0.735218 -1.046677
H    -2.739555  1.816470 -1.465850
H    -3.394914  0.450599  0.385252
H    -3.116886  1.922209  1.028552

51
Point 125
C    -0.051583  2.808518 -2.700930
C     0.081254  2.875402 -1.309954
C     1.362403  3.021479 -0.766217
C     2.482858  3.102794 -1.591124
C     2.340694  3.027593 -2.976991
C     1.068439  2.879100 -3.529876
C    -1.108539  2.767435 -0.386566
C    -2.017938  1.564430 -0.670539
N    -2.664477  1.130347  0.575274
N     0.559510  0.148928  0.575034
C    -0.071005 -0.122599  1.663464
C    -0.688325 -1.414806  1.976386
N    -0.531437 -2.387162  1.022538
C     0.101911 -2.115244 -0.181844
C     0.643156 -0.829583 -0.387258
N    -1.335412 -1.692191  3.071996
C    -1.477368 -0.720308  4.041286
N    -0.888771  0.542874  3.811561
C    -0.198166  0.949824  2.700311
C     0.218959 -3.072647 -1.202042
C     0.830328 -2.754876 -2.407953
C     1.348306 -1.452382 -2.629857
C     1.254834 -0.519251 -1.614843
O    -2.071451 -0.899479  5.082613
O     0.269661  2.064609  2.583129
C     1.984229 -1.090907 -3.945924
C     0.938068 -3.798715 -3.487131
C    -1.067302 -3.725147  1.270519
H    -1.013012  1.222575  4.553163
H     1.639322  0.490469 -1.741051
H     2.869370 -1.704616 -4.146708
H     2.286308 -0.041230 -3.946010
H     1.288528 -1.244017 -4.778199
H     0.414602 -3.480681 -4.395134
H     1.983957 -3.968857 -3.763913
H    -0.177447 -4.071927 -1.065379
H    -1.851113 -3.949582  0.542196
H    -1.481680 -3.739725  2.274692
H     0.511760 -4.750048 -3.162872
H    -0.263163 -4.459617  1.183614
H     1.471365  3.033996  0.315300
H     3.469128  3.213573 -1.150195
H     3.213052  3.086495 -3.621216
H     0.946481  2.823101 -4.607951
H    -1.038966  2.694910 -3.143173
H    -0.733341  2.678763  0.636391
H    -1.702962  3.690259 -0.433437
H    -1.411857  0.732413 -1.044933
H    -2.739731  1.814002 -1.463284
H    -3.393819  0.448018  0.388456
H    -3.115875  1.919943  1.031075

51
Point 126
C    -0.052823  2.803451 -2.700513
C     0.081032  2.872902 -1.309755
C     1.362397  3.022034 -0.767356
C     2.482038  3.103877 -1.593312
C     2.338859  3.026118 -2.978939
C     1.066399  2.874530 -3.530493
C    -1.107789  2.764637 -0.385134
C    -2.017642  1.561840 -0.668413
N    -2.663471  1.128054  0.577868
N     0.562180  0.149052  0.576655
C    -0.069641 -0.122403  1.664343
C    -0.689094 -1.413951  1.975782
N    -0.532605 -2.385875  1.021438
C     0.101906 -2.113888 -0.182327
C     0.645117 -0.828831 -0.386352
N    -1.337686 -1.691168  3.070537
C    -1.479377 -0.719689  4.040268
N    -0.888344  0.542653  3.812226
C    -0.196482  0.949541  2.701731
C     0.218150 -3.070597 -1.203257
C     0.830539 -2.752665 -2.408618
C     1.350401 -1.450699 -2.629172
C     1.257797 -0.518329 -1.613380
O    -2.075188 -0.898580  5.080659
O     0.272473  2.063950  2.585463
C     1.987293 -1.088874 -3.944677
C     0.937368 -3.795738 -3.488622
C    -1.070479 -3.723311  1.267998
H    -1.012665  1.222121  4.554026
H     1.643652  0.490967 -1.738638
H     2.871748 -1.703504 -4.145665
H     2.290626 -0.039559 -3.943723
H     1.291712 -1.240375 -4.777350
H     0.414896 -3.476180 -4.396664
H     1.983168 -3.967188 -3.764936
H    -0.179716 -4.069438 -1.067614
H    -1.854293 -3.945997  0.539140
H    -1.485329 -3.738199  2.271973
H     0.509486 -4.746726 -3.165416
H    -0.267336 -4.458825  1.180772
H     1.472314  3.036486  0.314046
H     3.468478  3.216950 -1.153351
H     3.210580  3.085391 -3.623993
H     0.943641  2.816458 -4.608372
H    -1.040349  2.687416 -3.141800
H    -0.731494  2.675780  0.637417
H    -1.702195  3.687525 -0.431092
H    -1.412024  0.729612 -1.043146
H    -2.739901  1.811504 -1.460702
H    -3.392713  0.445441  0.391694
H    -3.114855  1.917687  1.033620

51
Point 127
C    -0.054067  2.798405 -2.700076
C     0.080798  2.870417 -1.309542
C     1.362374  3.022595 -0.768481
C     2.481200  3.104962 -1.595484
C     2.337014  3.024650 -2.980866
C     1.064357  2.869980 -3.531087
C    -1.107051  2.761853 -0.383691
C    -2.017339  1.559246 -0.666259
N    -2.662457  1.125767  0.580492
N     0.564858  0.149165  0.578268
C    -0.068277 -0.122210  1.665211
C    -0.689863 -1.413096  1.975167
N    -0.533781 -2.384585  1.020325
C     0.101899 -2.112536 -0.182820
C     0.647092 -0.828094 -0.385451
N    -1.339951 -1.690140  3.069071
C    -1.481379 -0.719064  4.039240
N    -0.887933  0.542440  3.812868
C    -0.194812  0.949260  2.703130
C     0.217328 -3.068547 -1.204484
C     0.830749 -2.750463 -2.409291
C     1.352525 -1.449040 -2.628483
C     1.260789 -0.517432 -1.611914
O    -2.078903 -0.897674  5.078700
O     0.275261  2.063294  2.587774
C     1.990410 -1.086880 -3.943417
C     0.936650 -3.792766 -3.490124
C    -1.073676 -3.721463  1.265461
H    -1.012340  1.221679  4.554862
H     1.648025  0.491433 -1.736217
H     2.874129 -1.702494 -4.144631
H     2.295081 -0.037953 -3.941397
H     1.294938 -1.236692 -4.776490
H     0.415219 -3.471653 -4.398217
H     1.982357 -3.965578 -3.765940
H    -0.182013 -4.066941 -1.069865
H    -1.857489 -3.942392  0.536064
H    -1.489002 -3.736659  2.269235
H     0.507135 -4.743387 -3.167992
H    -0.271535 -4.458026  1.177914
H     1.473239  3.038981  0.312801
H     3.467805  3.220319 -1.156490
H     3.208098  3.084292 -3.626747
H     0.940804  2.809841 -4.608765
H    -1.041729  2.679953 -3.140407
H    -0.729665  2.672831  0.638456
H    -1.701453  3.684795 -0.428756
H    -1.412170  0.726809 -1.041314
H    -2.740063  1.808977 -1.458100
H    -3.391598  0.442867  0.394970
H    -3.113828  1.915438  1.036191

51
Point 128
C    -0.055314  2.793380 -2.699618
C     0.080555  2.867945 -1.309313
C     1.362333  3.023161 -0.769595
C     2.480346  3.106050 -1.597642
C     2.335158  3.023192 -2.982773
C     1.062311  2.865451 -3.531659
C    -1.106326  2.759082 -0.382236
C    -2.017028  1.556649 -0.664079
N    -2.661438  1.123489  0.583146
N     0.567542  0.149264  0.579874
C    -0.066914 -0.122021  1.666066
C    -0.690631 -1.412239  1.974542
N    -0.534965 -2.383292  1.019199
C     0.101890 -2.111188 -0.183322
C     0.649077 -0.827371 -0.384556
N    -1.342205 -1.689110  3.067597
C    -1.483372 -0.718433  4.038202
N    -0.887537  0.542235  3.813489
C    -0.193155  0.948982  2.704509
C     0.216496 -3.066499 -1.205723
C     0.830959 -2.748271 -2.409969
C     1.354676 -1.447405 -2.627791
C     1.263809 -0.516559 -1.610447
O    -2.082594 -0.896759  5.076736
O     0.278028  2.062641  2.590060
C     1.993581 -1.084924 -3.942145
C     0.935917 -3.789801 -3.491636
C    -1.076890 -3.719604  1.262907
H    -1.012034  1.221249  4.555672
H     1.652438  0.491869 -1.733788
H     2.876509 -1.701589 -4.143607
H     2.299676 -0.036414 -3.939030
H     1.298204 -1.232962 -4.775618
H     0.415577 -3.467100 -4.399793
H     1.981529 -3.964027 -3.766921
H    -0.184336 -4.064436 -1.072131
H    -1.860698 -3.938770  0.532970
H    -1.492697 -3.735104  2.266478
H     0.504711 -4.740031 -3.170599
H    -0.275759 -4.457220  1.175042
H     1.474144  3.041481  0.311564
H     3.467111  3.223684 -1.159617
H     3.205604  3.083202 -3.629481
H     0.937967  2.803251 -4.609133
H    -1.043109  2.672522 -3.138992
H    -0.727851  2.669914  0.639508
H    -1.700733  3.682070 -0.426426
H    -1.412295  0.724006 -1.039436
H    -2.740216  1.806424 -1.455480
H    -3.390479  0.440302  0.398280
H    -3.112794  1.913203  1.038785

51
Point 129
C    -0.056566  2.788377 -2.699141
C     0.080302  2.865487 -1.309069
C     1.362277  3.023733 -0.770697
C     2.479475  3.107142 -1.599788
C     2.333289  3.021745 -2.984664
C     1.060259  2.860942 -3.532211
C    -1.105609  2.756325 -0.380769
C    -2.016713  1.554051 -0.661873
N    -2.660415  1.121223  0.585828
N     0.570230  0.149353  0.581471
C    -0.065553 -0.121837  1.666909
C    -0.691398 -1.411382  1.973908
N    -0.536159 -2.381997  1.018061
C     0.101878 -2.109843 -0.183833
C     0.651070 -0.826661 -0.383665
N    -1.344449 -1.688077  3.066118
C    -1.485357 -0.717798  4.037154
N    -0.887157  0.542035  3.814089
C    -0.191510  0.948704  2.705870
C     0.215652 -3.064452 -1.206972
C     0.831170 -2.746090 -2.410654
C     1.356854 -1.445794 -2.627096
C     1.266854 -0.515710 -1.608978
O    -2.086262 -0.895838  5.074768
O     0.280777  2.061988  2.592325
C     1.996803 -1.083006 -3.940860
C     0.935171 -3.786843 -3.493156
C    -1.080121 -3.717735  1.260338
H    -1.011746  1.220829  4.556458
H     1.656887  0.492274 -1.731351
H     2.878886 -1.700789 -4.142595
H     2.304412 -0.034944 -3.936620
H     1.301507 -1.229180 -4.774734
H     0.415973 -3.462524 -4.401391
H     1.980687 -3.962536 -3.767876
H    -0.186684 -4.061925 -1.074412
H    -1.863919 -3.935133  0.529859
H    -1.496413 -3.733536  2.263704
H     0.502217 -4.736659 -3.173237
H    -0.280003 -4.456407  1.172156
H     1.475029  3.043984  0.310333
H     3.466396  3.227046 -1.162733
H     3.203097  3.082124 -3.632198
H     0.935130  2.796689 -4.609476
H    -1.044488  2.665120 -3.137556
H    -0.726048  2.667025  0.640573
H    -1.700032  3.679350 -0.424097
H    -1.412403  0.721201 -1.037512
H    -2.740361  1.803849 -1.452842
H    -3.389358  0.437751  0.401624
H    -3.111754  1.910985  1.041402

51
Point 130
C    -0.057822  2.783393 -2.698645
C     0.080041  2.863041 -1.308811
C     1.362206  3.024310 -0.771790
C     2.478588  3.108239 -1.601923
C     2.331408  3.020311 -2.986540
C     1.058202  2.856455 -3.532743
C    -1.104900  2.753580 -0.379290
C    -2.016392  1.551454 -0.659642
N    -2.659393  1.118972  0.588538
N     0.572920  0.149430  0.583059
C    -0.064193 -0.121657  1.667741
C    -0.692165 -1.410525  1.973264
N    -0.537360 -2.380700  1.016910
C     0.101862 -2.108503 -0.184353
C     0.653071 -0.825964 -0.382780
N    -1.346684 -1.687041  3.064632
C    -1.487333 -0.717158  4.036097
N    -0.886789  0.541842  3.814670
C    -0.189876  0.948426  2.707213
C     0.214798 -3.062407 -1.208231
C     0.831383 -2.743920 -2.411344
C     1.359057 -1.444206 -2.626398
C     1.269923 -0.514884 -1.607508
O    -2.089908 -0.894911  5.072796
O     0.283511  2.061335  2.594570
C     2.000076 -1.081126 -3.939564
C     0.934415 -3.783893 -3.494683
C    -1.083366 -3.715857  1.257755
H    -1.011473  1.220417  4.557221
H     1.661372  0.492650 -1.728907
H     2.881254 -1.700098 -4.141599
H     2.309293 -0.033543 -3.934164
H     1.304847 -1.225340 -4.773838
H     0.416412 -3.457925 -4.403012
H     1.979832 -3.961106 -3.768802
H    -0.189054 -4.059407 -1.076707
H    -1.867150 -3.931484  0.526733
H    -1.500147 -3.731956  2.260914
H     0.499653 -4.733269 -3.175904
H    -0.284266 -4.455587  1.169259
H     1.475896  3.046490  0.309109
H     3.465661  3.230409 -1.165843
H     3.200576  3.081060 -3.634899
H     0.932290  2.790155 -4.609796
H    -1.045867  2.657746 -3.136098
H    -0.724254  2.664162  0.641652
H    -1.699347  3.676636 -0.421766
H    -1.412497  0.718396 -1.035544
H    -2.740498  1.801254 -1.450187
H    -3.388241  0.435217  0.405001
H    -3.110709  1.908788  1.044040

51
Point 131
C    -0.059082  2.778429 -2.698130
C     0.079773  2.860607 -1.308539
C     1.362122  3.024891 -0.772874
C     2.477685  3.109343 -1.604050
C     2.329514  3.018891 -2.988402
C     1.056137  2.851989 -3.533257
C    -1.104198  2.750846 -0.377797
C    -2.016068  1.548858 -0.657385
N    -2.658372  1.116739  0.591276
N     0.575611  0.149495  0.584638
C    -0.062837 -0.121481  1.668561
C    -0.692933 -1.409668  1.972611
N    -0.538571 -2.379400  1.015748
C     0.101843 -2.107168 -0.184883
C     0.655076 -0.825281 -0.381902
N    -1.348910 -1.686004  3.063140
C    -1.489301 -0.716514  4.035032
N    -0.886434  0.541653  3.815231
C    -0.188252  0.948147  2.708539
C     0.213935 -3.060364 -1.209501
C     0.831598 -2.741761 -2.412039
C     1.361285 -1.442641 -2.625697
C     1.273012 -0.514081 -1.606037
O    -2.093531 -0.893978  5.070821
O     0.286231  2.060681  2.596794
C     2.003399 -1.079283 -3.938254
C     0.933651 -3.780951 -3.496218
C    -1.086625 -3.713971  1.255158
H    -1.011213  1.220013  4.557963
H     1.665889  0.492997 -1.726455
H     2.883609 -1.699519 -4.140621
H     2.314323 -0.032213 -3.931661
H     1.308219 -1.221437 -4.772928
H     0.416899 -3.453305 -4.404655
H     1.978969 -3.959736 -3.769697
H    -0.191445 -4.056884 -1.079015
H    -1.870389 -3.927824  0.523592
H    -1.503897 -3.730364  2.258108
H     0.497025 -4.729864 -3.178600
H    -0.288546 -4.454759  1.166350
H     1.476746  3.048996  0.307889
H     3.464907  3.233772 -1.168948
H     3.198041  3.080012 -3.637588
H     0.929446  2.783649 -4.610094
H    -1.047247  2.650399 -3.134617
H    -0.722467  2.661319  0.642743
H    -1.698675  3.673928 -0.419432
H    -1.412580  0.715589 -1.033530
H    -2.740626  1.798644 -1.447517
H    -3.387130  0.432706  0.408411
H    -3.109661  1.906617  1.046699

51
Point 132
C    -0.060347  2.773483 -2.697597
C     0.079496  2.858183 -1.308255
C     1.362024  3.025477 -0.773949
C     2.476767  3.110453 -1.606169
C     2.327606  3.017487 -2.990253
C     1.054066  2.847544 -3.533753
C    -1.103501  2.748123 -0.376291
C    -2.015741  1.546264 -0.655103
N    -2.657355  1.114526  0.594041
N     0.578302  0.149550  0.586207
C    -0.061485 -0.121310  1.669369
C    -0.693703 -1.408811  1.971948
N    -0.539791 -2.378100  1.014573
C     0.101819 -2.105836 -0.185421
C     0.657085 -0.824610 -0.381030
N    -1.351127 -1.684965  3.061642
C    -1.491261 -0.715867  4.033959
N    -0.886090  0.541468  3.815776
C    -0.186637  0.947867  2.709849
C     0.213063 -3.058323 -1.210780
C     0.831816 -2.739612 -2.412738
C     1.363538 -1.441099 -2.624994
C     1.276122 -0.513301 -1.604565
O    -2.097132 -0.893040  5.068842
O     0.288939  2.060024  2.599001
C     2.006770 -1.077476 -3.936933
C     0.932883 -3.778017 -3.497757
C    -1.089895 -3.712077  1.252548
H    -1.010964  1.219615  4.558684
H     1.670437  0.493315 -1.723996
H     2.885946 -1.699054 -4.139665
H     2.319505 -0.030955 -3.929108
H     1.311621 -1.217464 -4.772003
H     0.417435 -3.448666 -4.406320
H     1.978100 -3.958426 -3.770559
H    -0.193855 -4.054356 -1.081336
H    -1.873635 -3.924155  0.520437
H    -1.507663 -3.728762  2.255288
H     0.494334 -4.726442 -3.181323
H    -0.292839 -4.453923  1.163431
H     1.477579  3.051500  0.306674
H     3.464133  3.237139 -1.172049
H     3.195489  3.078983 -3.640266
H     0.926598  2.777171 -4.610371
H    -1.048627  2.643076 -3.133115
H    -0.720684  2.658495  0.643846
H    -1.698013  3.671226 -0.417091
H    -1.412653  0.712781 -1.031470
H    -2.740746  1.796020 -1.444830
H    -3.386028  0.430219  0.411853
H    -3.108612  1.904473  1.049376

51
Point 133
C    -0.061617  2.768556 -2.697046
C     0.079213  2.855768 -1.307957
C     1.361914  3.026066 -0.775017
C     2.475832  3.111572 -1.608281
C     2.325684  3.016099 -2.992092
C     1.051986  2.843122 -3.534233
C    -1.102808  2.745408 -0.374771
C    -2.015412  1.543674 -0.652795
N    -2.656346  1.112336  0.596834
N     0.580989  0.149595  0.587766
C    -0.060137 -0.121143  1.670164
C    -0.694473 -1.407954  1.971275
N    -0.541019 -2.376797  1.013386
C     0.101791 -2.104509 -0.185969
C     0.659097 -0.823951 -0.380165
N    -1.353335 -1.683925  3.060138
C    -1.493211 -0.715217  4.032878
N    -0.885755  0.541287  3.816303
C    -0.185031  0.947586  2.711143
C     0.212183 -3.056285 -1.212069
C     0.832038 -2.737474 -2.413442
C     1.365814 -1.439580 -2.624287
C     1.279250 -0.512542 -1.603093
O    -2.100710 -0.892097  5.066861
O     0.291638  2.059365  2.601190
C     2.010190 -1.075705 -3.935600
C     0.932112 -3.775092 -3.499301
C    -1.093175 -3.710176  1.249926
H    -1.010723  1.219223  4.559387
H     1.675014  0.493604 -1.721531
H     2.888260 -1.698707 -4.138736
H     2.324845 -0.029773 -3.926502
H     1.315052 -1.213414 -4.771063
H     0.418025 -3.444008 -4.408005
H     1.977226 -3.957176 -3.771387
H    -0.196281 -4.051824 -1.083669
H    -1.876885 -3.920480  0.517270
H    -1.511442 -3.727149  2.252454
H     0.491583 -4.723004 -3.184074
H    -0.297144 -4.453080  1.160504
H     1.478395  3.054001  0.305463
H     3.463339  3.240512 -1.175149
H     3.192920  3.077976 -3.642934
H     0.923745  2.770722 -4.610628
H    -1.050009  2.635776 -3.131591
H    -0.718905  2.655686  0.644962
H    -1.697359  3.668529 -0.414741
H    -1.412720  0.709970 -1.029365
H    -2.740858  1.793385 -1.442128
H    -3.384937  0.427761  0.415329
H    -3.107562  1.902362  1.052072

51
Point 134
C    -0.062892  2.763645 -2.696477
C     0.078923  2.853363 -1.307647
C     1.361791  3.026660 -0.776078
C     2.474882  3.112699 -1.610389
C     2.323747  3.014730 -2.993921
C     1.049899  2.838720 -3.534696
C    -1.102119  2.742702 -0.373238
C    -2.015083  1.541088 -0.650462
N    -2.655344  1.110172  0.599653
N     0.583674  0.149630  0.589314
C    -0.058794 -0.120981  1.670948
C    -0.695244 -1.407098  1.970593
N    -0.542255 -2.375493  1.012188
C     0.101759 -2.103186 -0.186527
C     0.661109 -0.823304 -0.379308
N    -1.355535 -1.682883  3.058628
C    -1.495152 -0.714564  4.031789
N    -0.885429  0.541110  3.816814
C    -0.183434  0.947303  2.712421
C     0.211296 -3.054250 -1.213366
C     0.832264 -2.735348 -2.414150
C     1.368112 -1.438083 -2.623578
C     1.282395 -0.511805 -1.601622
O    -2.104266 -0.891149  5.064877
O     0.294327  2.058701  2.603362
C     2.013655 -1.073970 -3.934255
C     0.931341 -3.772177 -3.500849
C    -1.096463 -3.708268  1.247293
H    -1.010490  1.218835  4.560073
H     1.679619  0.493867 -1.719059
H     2.890544 -1.698483 -4.137837
H     2.330347 -0.028667 -3.923842
H     1.318507 -1.209279 -4.770107
H     0.418672 -3.439334 -4.409711
H     1.976350 -3.955985 -3.772177
H    -0.198723 -4.049287 -1.086013
H    -1.880138 -3.916800  0.514091
H    -1.515233 -3.725526  2.249607
H     0.488775 -4.719551 -3.186851
H    -0.301458 -4.452228  1.157569
H     1.479196  3.056500  0.304255
H     3.462526  3.243891 -1.178248
H     3.190334  3.076991 -3.645593
H     0.920885  2.764301 -4.610864
H    -1.051392  2.628498 -3.130044
H    -0.717126  2.652890  0.646090
H    -1.696711  3.665839 -0.412380
H    -1.412784  0.707158 -1.027213
H    -2.740963  1.790740 -1.439411
H    -3.383861  0.425333  0.418838
H    -3.106514  1.900285  1.054786

51
Point 135
C    -0.064173  2.758750 -2.695892
C     0.078627  2.850964 -1.307325
C     1.361656  3.027257 -0.777134
C     2.473915  3.113836 -1.612492
C     2.321795  3.013378 -2.995742
C     1.047802  2.834340 -3.535145
C    -1.101432  2.740004 -0.371689
C    -2.014756  1.538508 -0.648105
N    -2.654353  1.108036  0.602500
N     0.586352  0.149655  0.590852
C    -0.057456 -0.120823  1.671721
C    -0.696016 -1.406242  1.969902
N    -0.543500 -2.374188  1.010978
C     0.101722 -2.101867 -0.187093
C     0.663121 -0.822668 -0.378458
N    -1.357725 -1.681841  3.057113
C    -1.497083 -0.713909  4.030693
N    -0.885110  0.540934  3.817309
C    -0.181843  0.947017  2.713685
C     0.210404 -3.052217 -1.214672
C     0.832495 -2.733232 -2.414861
C     1.370433 -1.436608 -2.622867
C     1.285555 -0.511088 -1.600151
O    -2.107799 -0.890198  5.062890
O     0.297009  2.058033  2.605518
C     2.017167 -1.072271 -3.932898
C     0.930571 -3.769272 -3.502400
C    -1.099758 -3.706355  1.244650
H    -1.010262  1.218452  4.560741
H     1.684249  0.494102 -1.716582
H     2.892794 -1.698386 -4.136973
H     2.336018 -0.027642 -3.921125
H     1.321984 -1.205050 -4.769133
H     0.419378 -3.434644 -4.411437
H     1.975475 -3.954855 -3.772930
H    -0.201178 -4.046747 -1.088367
H    -1.883393 -3.913117  0.510902
H    -1.519034 -3.723894  2.246748
H     0.485913 -4.716082 -3.189654
H    -0.305779 -4.451368  1.154626
H     1.479981  3.058995  0.303050
H     3.461693  3.247279 -1.181349
H     3.187730  3.076031 -3.648245
H     0.918018  2.757908 -4.611082
H    -1.052776  2.621239 -3.128476
H    -0.715347  2.650103  0.647229
H    -1.696067  3.663154 -0.410005
H    -1.412847  0.704342 -1.025015
H    -2.741063  1.788088 -1.436679
H    -3.382802  0.422938  0.422380
H    -3.105470  1.898247  1.057516

51
Point 136
C    -0.065459  2.753871 -2.695290
C     0.078323  2.848573 -1.306991
C     1.361508  3.027858 -0.778184
C     2.472933  3.114984 -1.614592
C     2.319828  3.012047 -2.997555
C     1.045696  2.829981 -3.535580
C    -1.100747  2.737312 -0.370127
C    -2.014431  1.535933 -0.645722
N    -2.653375  1.105929  0.605374
N     0.589025  0.149672  0.592378
C    -0.056125 -0.120669  1.672481
C    -0.696789 -1.405388  1.969202
N    -0.544752 -2.372881  1.009756
C     0.101680 -2.100552 -0.187669
C     0.665132 -0.822043 -0.377616
N    -1.359907 -1.680798  3.055593
C    -1.499004 -0.713252  4.029590
N    -0.884799  0.540761  3.817790
C    -0.180260  0.946729  2.714935
C     0.209506 -3.050188 -1.215987
C     0.832731 -2.731128 -2.415576
C     1.372776 -1.435156 -2.622153
C     1.288730 -0.510392 -1.598682
O    -2.111308 -0.889244  5.060902
O     0.299684  2.057361  2.607659
C     2.020723 -1.070608 -3.931530
C     0.929805 -3.766377 -3.503954
C    -1.103058 -3.704436  1.241996
H    -1.010039  1.218071  4.561394
H     1.688903  0.494311 -1.714099
H     2.895000 -1.698420 -4.136148
H     2.341862 -0.026700 -3.918347
H     1.325479 -1.200721 -4.768141
H     0.420147 -3.429939 -4.413183
H     1.974602 -3.953784 -3.773644
H    -0.203644 -4.044204 -1.090731
H    -1.886647 -3.909432  0.507702
H    -1.522842 -3.722254  2.243877
H     0.483000 -4.712598 -3.192482
H    -0.310104 -4.450500  1.151678
H     1.480752  3.061489  0.301846
H     3.460841  3.250678 -1.184453
H     3.185106  3.075097 -3.650892
H     0.915144  2.751543 -4.611282
H    -1.054162  2.613998 -3.126886
H    -0.713566  2.647323  0.648380
H    -1.695425  3.660476 -0.407616
H    -1.412912  0.701523 -1.022770
H    -2.741156  1.785431 -1.433933
H    -3.381760  0.420579  0.425958
H    -3.104432  1.896249  1.060261

51
Point 137
C    -0.066750  2.749005 -2.694673
C     0.078014  2.846188 -1.306646
C     1.361350  3.028464 -0.779230
C     2.471934  3.116143 -1.616690
C     2.317844  3.010734 -2.999362
C     1.043580  2.825642 -3.536001
C    -1.100064  2.734627 -0.368550
C    -2.014108  1.533366 -0.643315
N    -2.652410  1.103856  0.608275
N     0.591690  0.149680  0.593892
C    -0.054802 -0.120519  1.673229
C    -0.697564 -1.404534  1.968493
N    -0.546011 -2.371574  1.008524
C     0.101634 -2.099242 -0.188253
C     0.667141 -0.821429 -0.376783
N    -1.362080 -1.679754  3.054067
C    -1.500915 -0.712593  4.028482
N    -0.884493  0.540589  3.818257
C    -0.178684  0.946439  2.716170
C     0.208604 -3.048162 -1.217309
C     0.832974 -2.729035 -2.416293
C     1.375139 -1.433725 -2.621437
C     1.291918 -0.509716 -1.597214
O    -2.114795 -0.888287  5.058912
O     0.302353  2.056683  2.609786
C     2.024322 -1.068979 -3.930152
C     0.929045 -3.763493 -3.505508
C    -1.106360 -3.702513  1.239334
H    -1.009818  1.217693  4.562033
H     1.693580  0.494494 -1.711611
H     2.897158 -1.698590 -4.135368
H     2.347888 -0.025844 -3.915507
H     1.328990 -1.196281 -4.767129
H     0.420980 -3.425221 -4.414948
H     1.973732 -3.952772 -3.774316
H    -0.206121 -4.041659 -1.093105
H    -1.889899 -3.905748  0.504494
H    -1.526657 -3.720605  2.240997
H     0.480037 -4.709099 -3.195335
H    -0.314431 -4.449623  1.148725
H     1.481508  3.063983  0.300642
H     3.459970  3.254091 -1.187561
H     3.182463  3.074190 -3.653535
H     0.912261  2.745205 -4.611465
H    -1.055549  2.606772 -3.125274
H    -0.711782  2.644550  0.649542
H    -1.694784  3.657803 -0.405211
H    -1.412981  0.698702 -1.020478
H    -2.741245  1.782771 -1.431172
H    -3.380737  0.418255  0.429570
H    -3.103401  1.894294  1.063020

51
Point 138
C    -0.068048  2.744152 -2.694040
C     0.077699  2.843810 -1.306291
C     1.361180  3.029075 -0.780273
C     2.470919  3.117314 -1.618788
C     2.315844  3.009442 -3.001164
C     1.041454  2.821323 -3.536410
C    -1.099381  2.731948 -0.366959
C    -2.013790  1.530807 -0.640883
N    -2.651461  1.101816  0.611204
N     0.594346  0.149679  0.595395
C    -0.053485 -0.120372  1.673965
C    -0.698339 -1.403682  1.967776
N    -0.547277 -2.370267  1.007281
C     0.101583 -2.097935 -0.188847
C     0.669147 -0.820825 -0.375958
N    -1.364243 -1.678711  3.052537
C    -1.502816 -0.711934  4.027367
N    -0.884193  0.540417  3.818710
C    -0.177115  0.946145  2.717393
C     0.207699 -3.046140 -1.218638
C     0.833224 -2.726954 -2.417013
C     1.377523 -1.432316 -2.620719
C     1.295117 -0.509060 -1.595747
O    -2.118259 -0.887328  5.056921
O     0.305015  2.056000  2.611900
C     2.027963 -1.067386 -3.928762
C     0.928293 -3.760620 -3.507064
C    -1.109664 -3.700586  1.236664
H    -1.009600  1.217316  4.562658
H     1.698277  0.494652 -1.709118
H     2.899260 -1.698902 -4.134637
H     2.354101 -0.025079 -3.912601
H     1.332515 -1.191724 -4.766096
H     0.421882 -3.420490 -4.416732
H     1.972869 -3.951819 -3.774947
H    -0.208604 -4.039112 -1.095488
H    -1.893146 -3.902065  0.501278
H    -1.530475 -3.718950  2.238106
H     0.477027 -4.705585 -3.198212
H    -0.318757 -4.448739  1.145768
H     1.482251  3.066479  0.299437
H     3.459078  3.257519 -1.190676
H     3.179799  3.073311 -3.656176
H     0.909369  2.738891 -4.611632
H    -1.056939  2.599560 -3.123640
H    -0.709993  2.641781  0.650715
H    -1.694141  3.655138 -0.402788
H    -1.413055  0.695878 -1.018139
H    -2.741328  1.780110 -1.428396
H    -3.379734  0.415970  0.433217
H    -3.102381  1.892385  1.065792

51
Point 139
C    -0.069351  2.739311 -2.693392
C     0.077378  2.841437 -1.305927
C     1.360998  3.029693 -0.781314
C     2.469887  3.118499 -1.620887
C     2.313828  3.008170 -3.002962
C     1.039317  2.817022 -3.536808
C    -1.098699  2.729276 -0.365353
C    -2.013476  1.528258 -0.638425
N    -2.650528  1.099813  0.614160
N     0.596992  0.149671  0.596885
C    -0.052176 -0.120230  1.674689
C    -0.699114 -1.402831  1.967050
N    -0.548549 -2.368959  1.006027
C     0.101529 -2.096633 -0.189449
C     0.671147 -0.820230 -0.375142
N    -1.366398 -1.677668  3.051001
C    -1.504707 -0.711275  4.026247
N    -0.883898  0.540246  3.819151
C    -0.175553  0.945849  2.718602
C     0.206791 -3.044122 -1.219975
C     0.833482 -2.724884 -2.417735
C     1.379926 -1.430927 -2.619998
C     1.298327 -0.508422 -1.594283
O    -2.121699 -0.886369  5.054930
O     0.307671  2.055311  2.614001
C     2.031646 -1.065827 -3.927362
C     0.927549 -3.757758 -3.508620
C    -1.112967 -3.698656  1.233987
H    -1.009384  1.216940  4.563271
H     1.702992  0.494786 -1.706621
H     2.901298 -1.699360 -4.133960
H     2.360507 -0.024407 -3.909627
H     1.336050 -1.187040 -4.765040
H     0.422854 -3.415746 -4.418533
H     1.972013 -3.950925 -3.775533
H    -0.211094 -4.036564 -1.097879
H    -1.896387 -3.898387  0.498057
H    -1.534294 -3.717289  2.235208
H     0.473972 -4.702055 -3.201114
H    -0.323080 -4.447846  1.142807
H     1.482982  3.068978  0.298230
H     3.458166  3.260964 -1.193799
H     3.177114  3.072459 -3.658816
H     0.906468  2.732601 -4.611783
H    -1.058331  2.592360 -3.121985
H    -0.708199  2.639017  0.651897
H    -1.693496  3.652481 -0.400348
H    -1.413137  0.693052 -1.015753
H    -2.741408  1.777449 -1.425607
H    -3.378749  0.413723  0.436901
H    -3.101372  1.890524  1.068576

51
Point 140
C    -0.070660  2.734480 -2.692731
C     0.077051  2.839070 -1.305554
C     1.360806  3.030319 -0.782355
C     2.468839  3.119698 -1.622989
C     2.311794  3.006918 -3.004759
C     1.037170  2.812738 -3.537195
C    -1.098016  2.726612 -0.363734
C    -2.013167  1.525719 -0.635944
N    -2.649611  1.097849  0.617143
N     0.599626  0.149655  0.598362
C    -0.050876 -0.120091  1.675402
C    -0.699891 -1.401983  1.966316
N    -0.549825 -2.367652  1.004763
C     0.101470 -2.095335 -0.190060
C     0.673143 -0.819646 -0.374335
N    -1.368543 -1.676626  3.049462
C    -1.506586 -0.710616  4.025122
N    -0.883607  0.540074  3.819580
C    -0.173999  0.945549  2.719800
C     0.205883 -3.042109 -1.221317
C     0.833747 -2.722825 -2.418459
C     1.382348 -1.429560 -2.619276
C     1.301546 -0.507802 -1.592821
O    -2.125115 -0.885410  5.052939
O     0.310321  2.054617  2.616090
C     2.035369 -1.064304 -3.925952
C     0.926817 -3.754906 -3.510176
C    -1.116267 -3.696724  1.231304
H    -1.009168  1.216564  4.563872
H     1.707726  0.494896 -1.704119
H     2.903266 -1.699969 -4.133340
H     2.367113 -0.023832 -3.906583
H     1.339593 -1.182224 -4.763960
H     0.423899 -3.410990 -4.420353
H     1.971166 -3.950090 -3.776076
H    -0.213587 -4.034015 -1.100276
H    -1.899621 -3.894714  0.494831
H    -1.538112 -3.715623  2.232303
H     0.470873 -4.698510 -3.204040
H    -0.327397 -4.446946  1.139844
H     1.483701  3.071483  0.297020
H     3.457235  3.264429 -1.196933
H     3.174408  3.071634 -3.661458
H     0.903556  2.726334 -4.611921
H    -1.059725  2.585168 -3.120309
H    -0.706399  2.636258  0.653090
H    -1.692848  3.649833 -0.397891
H    -1.413227  0.690225 -1.013320
H    -2.741484  1.774791 -1.422803
H    -3.377785  0.411517  0.440621
H    -3.100375  1.888712  1.071372

51
Point 141
C    -0.071975  2.729659 -2.692056
C     0.076718  2.836710 -1.305172
C     1.360603  3.030951 -0.783397
C     2.467775  3.120912 -1.625095
C     2.309742  3.005685 -3.006555
C     1.035010  2.808471 -3.537574
C    -1.097332  2.723956 -0.362101
C    -2.012865  1.523193 -0.633437
N    -2.648710  1.095926  0.620154
N     0.602248  0.149632  0.599828
C    -0.049584 -0.119957  1.676104
C    -0.700669 -1.401136  1.965575
N    -0.551106 -2.366345  1.003491
C     0.101407 -2.094042 -0.190679
C     0.675133 -0.819070 -0.373537
N    -1.370680 -1.675586  3.047918
C    -1.508455 -0.709958  4.023993
N    -0.883321  0.539901  3.819998
C    -0.172452  0.945245  2.720986
C     0.204973 -3.040099 -1.222666
C     0.834020 -2.720778 -2.419184
C     1.384788 -1.428213 -2.618550
C     1.304774 -0.507200 -1.591361
O    -2.128507 -0.884452  5.050948
O     0.312963  2.053916  2.618168
C     2.039131 -1.062816 -3.924531
C     0.926097 -3.752065 -3.511731
C    -1.119562 -3.694791  1.228616
H    -1.008953  1.216187  4.564462
H     1.712474  0.494984 -1.701614
H     2.905159 -1.700731 -4.132781
H     2.373920 -0.023358 -3.903467
H     1.343142 -1.177272 -4.762853
H     0.425020 -3.406222 -4.422190
H     1.970329 -3.949311 -3.776573
H    -0.216085 -4.031465 -1.102681
H    -1.902845 -3.891048  0.491602
H    -1.541924 -3.713954  2.229392
H     0.467734 -4.694949 -3.206991
H    -0.331705 -4.446038  1.136878
H     1.484408  3.073995  0.295804
H     3.456284  3.267915 -1.200079
H     3.171679  3.070836 -3.664103
H     0.900633  2.720086 -4.612045
H    -1.061121  2.577985 -3.118612
H    -0.704592  2.633506  0.654292
H    -1.692196  3.647195 -0.395417
H    -1.413328  0.687398 -1.010840
H    -2.741557  1.772136 -1.419984
H    -3.376838  0.409351  0.444379
H    -3.099395  1.886952  1.074177

51
Point 142
C    -0.073296  2.724846 -2.691368
C     0.076381  2.834355 -1.304784
C     1.360390  3.031593 -0.784440
C     2.466694  3.122140 -1.627208
C     2.307673  3.004471 -3.008353
C     1.032839  2.804217 -3.537944
C    -1.096646  2.721309 -0.360456
C    -2.012567  1.520680 -0.630905
N    -2.647827  1.094046  0.623193
N     0.604855  0.149602  0.601282
C    -0.048305 -0.119826  1.676794
C    -0.701445 -1.400293  1.964827
N    -0.552391 -2.365039  1.002209
C     0.101341 -2.092753 -0.191304
C     0.677116 -0.818503 -0.372747
N    -1.372806 -1.674548  3.046371
C    -1.510313 -0.709303  4.022860
N    -0.883040  0.539726  3.820406
C    -0.170914  0.944937  2.722160
C     0.204064 -3.038095 -1.224020
C     0.834303 -2.718741 -2.419910
C     1.387246 -1.426885 -2.617823
C     1.308007 -0.506614 -1.589903
O    -2.131876 -0.883496  5.048959
O     0.315599  2.053209  2.620236
C     2.042931 -1.061363 -3.923101
C     0.925391 -3.749234 -3.513285
C    -1.122851 -3.692858  1.225924
H    -1.008737  1.215807  4.565044
H     1.717236  0.495049 -1.699104
H     2.906972 -1.701651 -4.132283
H     2.380933 -0.022989 -3.900280
H     1.346699 -1.172181 -4.761720
H     0.426217 -3.401440 -4.424044
H     1.969503 -3.948588 -3.777024
H    -0.218582 -4.028916 -1.105092
H    -1.906057 -3.887391  0.488369
H    -1.545734 -3.712281  2.226476
H     0.464555 -4.691370 -3.209968
H    -0.336003 -4.445124  1.133913
H     1.485105  3.076516  0.294582
H     3.455313  3.271421 -1.203241
H     3.168927  3.070064 -3.666753
H     0.897698  2.713856 -4.612157
H    -1.062520  2.570807 -3.116894
H    -0.702777  2.630761  0.655501
H    -1.691536  3.644569 -0.392928
H    -1.413438  0.684572 -1.008313
H    -2.741626  1.769488 -1.417151
H    -3.375910  0.407229  0.448176
H    -3.098427  1.885247  1.076994

51
Point 143
C    -0.074624  2.720050 -2.690668
C     0.076044  2.831994 -1.304386
C     1.360166  3.032254 -0.785487
C     2.465599  3.123380 -1.629328
C     2.305586  3.003272 -3.010152
C     1.030656  2.799976 -3.538309
C    -1.095959  2.718671 -0.358802
C    -2.012273  1.518180 -0.628348
N    -2.646961  1.092208  0.626260
N     0.607449  0.149563  0.602722
C    -0.047029 -0.119703  1.677479
C    -0.702216 -1.399450  1.964074
N    -0.553675 -2.363733  1.000920
C     0.101266 -2.091467 -0.191939
C     0.679095 -0.817946 -0.371965
N    -1.374926 -1.673511  3.044817
C    -1.512162 -0.708651  4.021723
N    -0.882766  0.539549  3.820803
C    -0.169386  0.944626  2.723324
C     0.203159 -3.036098 -1.225378
C     0.834591 -2.716715 -2.420637
C     1.389715 -1.425573 -2.617095
C     1.311249 -0.506044 -1.588448
O    -2.135222 -0.882543  5.046969
O     0.318224  2.052496  2.622291
C     2.046768 -1.059944 -3.921659
C     0.924697 -3.746414 -3.514839
C    -1.126131 -3.690923  1.223232
H    -1.008518  1.215423  4.565618
H     1.722017  0.495093 -1.696588
H     2.908705 -1.702721 -4.131844
H     2.388145 -0.022723 -3.897022
H     1.350264 -1.166952 -4.760558
H     0.427497 -3.396644 -4.425918
H     1.968687 -3.947928 -3.777425
H    -0.221088 -4.026366 -1.107512
H    -1.909255 -3.883740  0.485137
H    -1.549536 -3.710601  2.223558
H     0.461330 -4.687771 -3.212973
H    -0.340287 -4.444201  1.130954
H     1.485790  3.079063  0.293353
H     3.454321  3.274952 -1.206418
H     3.166155  3.069313 -3.669406
H     0.894752  2.707648 -4.612259
H    -1.063923  2.563650 -3.115155
H    -0.700959  2.628027  0.656718
H    -1.690867  3.641955 -0.390437
H    -1.413559  0.681743 -1.005736
H    -2.741694  1.766841 -1.414301
H    -3.375033  0.405185  0.452003
H    -3.097442  1.883607  1.079836

51
Point 144
C    -0.075956  2.715245 -2.689961
C     0.075691  2.829668 -1.303991
C     1.359934  3.032904 -0.786539
C     2.464484  3.124640 -1.631458
C     2.303482  3.002093 -3.011959
C     1.028462  2.795748 -3.538667
C    -1.095270  2.716050 -0.357132
C    -2.011989  1.515703 -0.625766
N    -2.646106  1.090421  0.629359
N     0.610025  0.149524  0.604153
C    -0.045775 -0.119576  1.678144
C    -0.703000 -1.398616  1.963311
N    -0.554968 -2.362432  0.999622
C     0.101199 -2.090189 -0.192578
C     0.681058 -0.817392 -0.371193
N    -1.377034 -1.672479  3.043267
C    -1.513999 -0.707999  4.020585
N    -0.882491  0.539368  3.821194
C    -0.167864  0.944310  2.724478
C     0.202249 -3.034100 -1.226742
C     0.834896 -2.714700 -2.421362
C     1.392212 -1.424286 -2.616357
C     1.314491 -0.505491 -1.586994
O    -2.138544 -0.881594  5.044984
O     0.320845  2.051775  2.624343
C     2.050641 -1.058566 -3.920210
C     0.924025 -3.743599 -3.516391
C    -1.129402 -3.688994  1.220531
H    -1.008308  1.215039  4.566181
H     1.726795  0.495118 -1.694073
H     2.910357 -1.703945 -4.131469
H     2.395552 -0.022567 -3.893706
H     1.353834 -1.161611 -4.759366
H     0.428847 -3.391838 -4.427801
H     1.967889 -3.947303 -3.777792
H    -0.223577 -4.023819 -1.109932
H    -1.912447 -3.880107  0.481907
H    -1.553321 -3.708933  2.220635
H     0.458090 -4.684160 -3.215998
H    -0.344557 -4.443274  1.127977
H     1.486468  3.081590  0.292113
H     3.453311  3.278501 -1.209616
H     3.163355  3.068591 -3.672076
H     0.891793  2.701441 -4.612350
H    -1.065326  2.556467 -3.113399
H    -0.699122  2.625305  0.657941
H    -1.690200  3.639358 -0.387907
H    -1.413691  0.678927 -1.003116
H    -2.741758  1.764213 -1.411438
H    -3.374099  0.403114  0.455894
H    -3.096538  1.882005  1.082658

51
Point 145
C    -0.077296  2.710455 -2.689243
C     0.075339  2.827336 -1.303589
C     1.359691  3.033574 -0.787598
C     2.463354  3.125912 -1.633599
C     2.301359  3.000927 -3.013769
C     1.026255  2.791528 -3.539022
C    -1.094580  2.713443 -0.355455
C    -2.011708  1.513241 -0.623158
N    -2.645266  1.088681  0.632489
N     0.612587  0.149476  0.605571
C    -0.044527 -0.119456  1.678803
C    -0.703778 -1.397783  1.962544
N    -0.556260 -2.361131  0.998317
C     0.101125 -2.088914 -0.193225
C     0.683017 -0.816849 -0.370428
N    -1.379135 -1.671450  3.041710
C    -1.515827 -0.707352  4.019444
N    -0.882224  0.539184  3.821575
C    -0.166354  0.943989  2.725623
C     0.201345 -3.032110 -1.228110
C     0.835207 -2.712694 -2.422088
C     1.394720 -1.423015 -2.615619
C     1.317740 -0.504951 -1.585542
O    -2.141844 -0.880649  5.043000
O     0.323456  2.051048  2.626385
C     2.054547 -1.057223 -3.918750
C     0.923368 -3.740792 -3.517942
C    -1.132662 -3.687064  1.217831
H    -1.008095  1.214649  4.566739
H     1.731589  0.495124 -1.691551
H     2.911937 -1.705304 -4.131142
H     2.403133 -0.022512 -3.890331
H     1.357419 -1.156161 -4.758147
H     0.430279 -3.387016 -4.429701
H     1.967102 -3.946734 -3.778112
H    -0.226073 -4.021271 -1.112360
H    -1.915620 -3.876484  0.478678
H    -1.557097 -3.707259  2.217712
H     0.454810 -4.680527 -3.219052
H    -0.348809 -4.442340  1.125008
H     1.487135  3.084147  0.290863
H     3.452280  3.282075 -1.212833
H     3.160534  3.067885 -3.674752
H     0.888823  2.695250 -4.612433
H    -1.066732  2.549301 -3.111624
H    -0.697282  2.622603  0.659169
H    -1.689523  3.636777 -0.385383
H    -1.413833  0.676112 -1.000445
H    -2.741822  1.761588 -1.408556
H    -3.373209  0.401119  0.459819
H    -3.095621  1.880470  1.085503

51
Point 146
C    -0.078641  2.705670 -2.688517
C     0.074982  2.825012 -1.303185
C     1.359438  3.034255 -0.788664
C     2.462208  3.127196 -1.635753
C     2.299218  2.999774 -3.015588
C     1.024036  2.787317 -3.539373
C    -1.093888  2.710852 -0.353770
C    -2.011432  1.510798 -0.620522
N    -2.644438  1.086991  0.635651
N     0.615133  0.149421  0.606979
C    -0.043290 -0.119341  1.679454
C    -0.704556 -1.396954  1.961771
N    -0.557552 -2.359833  0.997006
C     0.101048 -2.087643 -0.193879
C     0.684969 -0.816314 -0.369670
N    -1.381229 -1.670424  3.040149
C    -1.517646 -0.706710  4.018300
N    -0.881962  0.538996  3.821949
C    -0.164853  0.943664  2.726759
C     0.200444 -3.030125 -1.229481
C     0.835529 -2.710698 -2.422813
C     1.397243 -1.421761 -2.614877
C     1.320993 -0.504426 -1.584091
O    -2.145123 -0.879710  5.041018
O     0.326056  2.050313  2.628419
C     2.058486 -1.055918 -3.917281
C     0.922728 -3.737992 -3.519493
C    -1.135909 -3.685138  1.215130
H    -1.007882  1.214254  4.567290
H     1.736392  0.495111 -1.689025
H     2.913458 -1.706784 -4.130854
H     2.410866 -0.022555 -3.886911
H     1.361023 -1.150634 -4.756900
H     0.431784 -3.382181 -4.431613
H     1.966330 -3.946207 -3.778394
H    -0.228566 -4.018725 -1.114792
H    -1.918778 -3.872873  0.475452
H    -1.560859 -3.705587  2.214788
H     0.451507 -4.676877 -3.222132
H    -0.353045 -4.441401  1.122039
H     1.487791  3.086720  0.289601
H     3.451229  3.285670 -1.216073
H     3.157689  3.067197 -3.677439
H     0.885840  2.689068 -4.612509
H    -1.068142  2.542138 -3.109831
H    -0.695435  2.619923  0.660402
H    -1.688840  3.634215 -0.382854
H    -1.413985  0.673303 -0.997726
H    -2.741885  1.758972 -1.405656
H    -3.372327  0.399168  0.463791
H    -3.094716  1.878996  1.088362

51
Point 147
C    -0.079993  2.700891 -2.687784
C     0.074619  2.822697 -1.302779
C     1.359175  3.034947 -0.789739
C     2.461045  3.128493 -1.637921
C     2.297059  2.998631 -3.017415
C     1.021804  2.783110 -3.539723
C    -1.093194  2.708279 -0.352078
C    -2.011161  1.508375 -0.617859
N    -2.643619  1.085352  0.638847
N     0.617664  0.149361  0.608378
C    -0.042064 -0.119230  1.680096
C    -0.705335 -1.396129  1.960993
N    -0.558845 -2.358537  0.995688
C     0.100971 -2.086378 -0.194537
C     0.686913 -0.815786 -0.368919
N    -1.383317 -1.669401  3.038585
C    -1.519457 -0.706072  4.017153
N    -0.881705  0.538803  3.822316
C    -0.163362  0.943333  2.727886
C     0.199547 -3.028145 -1.230855
C     0.835862 -2.708711 -2.423536
C     1.399781 -1.420523 -2.614131
C     1.324250 -0.503914 -1.582642
O    -2.148382 -0.878778  5.039038
O     0.328646  2.049572  2.630446
C     2.062455 -1.054649 -3.915804
C     0.922108 -3.735197 -3.521044
C    -1.139143 -3.683214  1.212427
H    -1.007671  1.213854  4.567836
H     1.741201  0.495081 -1.686494
H     2.914936 -1.708361 -4.130592
H     2.418715 -0.022684 -3.883461
H     1.364653 -1.145065 -4.755630
H     0.433359 -3.377334 -4.433535
H     1.965572 -3.945715 -3.778643
H    -0.231055 -4.016179 -1.117229
H    -1.921922 -3.869275  0.472229
H    -1.564606 -3.703917  2.211863
H     0.448187 -4.673211 -3.225236
H    -0.357261 -4.440456  1.119068
H     1.488437  3.089309  0.288326
H     3.450158  3.289286 -1.219337
H     3.154821  3.066522 -3.680140
H     0.882843  2.682889 -4.612579
H    -1.069555  2.534977 -3.108020
H    -0.693579  2.617269  0.661638
H    -1.688152  3.631674 -0.380322
H    -1.414146  0.670503 -0.994956
H    -2.741948  1.756365 -1.402736
H    -3.371452  0.397262  0.467814
H    -3.093825  1.877584  1.091233

51
Point 148
C    -0.081352  2.696117 -2.687045
C     0.074252  2.820392 -1.302374
C     1.358902  3.035650 -0.790824
C     2.459866  3.129801 -1.640103
C     2.294882  2.997497 -3.019251
C     1.019559  2.778907 -3.540072
C    -1.092499  2.705728 -0.350380
C    -2.010894  1.505974 -0.615167
N    -2.642807  1.083766  0.642080
N     0.620181  0.149294  0.609767
C    -0.040848 -0.119124  1.680730
C    -0.706114 -1.395307  1.960209
N    -0.560137 -2.357244  0.994364
C     0.100893 -2.085117 -0.195201
C     0.688852 -0.815265 -0.368174
N    -1.385400 -1.668381  3.037017
C    -1.521261 -0.705438  4.016004
N    -0.881454  0.538605  3.822677
C    -0.161882  0.942998  2.729006
C     0.198654 -3.026170 -1.232232
C     0.836207 -2.706734 -2.424257
C     1.402334 -1.419303 -2.613380
C     1.327511 -0.503415 -1.581193
O    -2.151624 -0.877851  5.037059
O     0.331227  2.048823  2.632469
C     2.066452 -1.053417 -3.914319
C     0.921508 -3.732405 -3.522593
C    -1.142365 -3.681293  1.209724
H    -1.007462  1.213447  4.568377
H     1.746017  0.495034 -1.683960
H     2.916397 -1.710003 -4.130338
H     2.426636 -0.022887 -3.879997
H     1.368319 -1.139498 -4.754340
H     0.434995 -3.372478 -4.435463
H     1.964830 -3.945249 -3.778868
H    -0.233539 -4.013635 -1.119671
H    -1.925050 -3.865690  0.469008
H    -1.568337 -3.702249  2.208938
H     0.444860 -4.669530 -3.228361
H    -0.361460 -4.439505  1.116096
H     1.489071  3.091916  0.287035
H     3.449067  3.292922 -1.222627
H     3.151929  3.065858 -3.682854
H     0.879834  2.676712 -4.612643
H    -1.070971  2.527815 -3.106193
H    -0.691716  2.614647  0.662877
H    -1.687459  3.629154 -0.377789
H    -1.414317  0.667711 -0.992136
H    -2.742012  1.753766 -1.399794
H    -3.370579  0.395401  0.471891
H    -3.092944  1.876233  1.094121

51
Point 149
C    -0.082718  2.691346 -2.686300
C     0.073878  2.818097 -1.301969
C     1.358618  3.036364 -0.791920
C     2.458669  3.131119 -1.642303
C     2.292686  2.996368 -3.021099
C     1.017302  2.774706 -3.540421
C    -1.091804  2.703199 -0.348677
C    -2.010630  1.503595 -0.612444
N    -2.642000  1.082234  0.645353
N     0.622686  0.149220  0.611149
C    -0.039642 -0.119022  1.681356
C    -0.706895 -1.394490  1.959420
N    -0.561430 -2.355954  0.993034
C     0.100816 -2.083862 -0.195869
C     0.690785 -0.814752 -0.367435
N    -1.387479 -1.667365  3.035444
C    -1.523059 -0.704808  4.014851
N    -0.881208  0.538402  3.823031
C    -0.160412  0.942657  2.730119
C     0.197769 -3.024201 -1.233611
C     0.836565 -2.704765 -2.424975
C     1.404901 -1.418098 -2.612624
C     1.330776 -0.502929 -1.579745
O    -2.154849 -0.876930  5.035080
O     0.333797  2.048066  2.634486
C     2.070473 -1.052220 -3.912827
C     0.920929 -3.729618 -3.524143
C    -1.145573 -3.679375  1.207019
H    -1.007255  1.213035  4.568913
H     1.750839  0.494970 -1.681422
H     2.917869 -1.711676 -4.130069
H     2.434584 -0.023145 -3.876538
H     1.372029 -1.133978 -4.753036
H     0.436684 -3.367616 -4.437392
H     1.964103 -3.944801 -3.779076
H    -0.236016 -4.011092 -1.122117
H    -1.928164 -3.862117  0.465792
H    -1.572051 -3.700584  2.206013
H     0.441537 -4.665838 -3.231505
H    -0.365640 -4.438550  1.113121
H     1.489695  3.094541  0.285729
H     3.447955  3.296578 -1.225944
H     3.149013  3.065200 -3.685584
H     0.876811  2.670534 -4.612702
H    -1.072392  2.520655 -3.104351
H    -0.689846  2.612060  0.664118
H    -1.686762  3.626658 -0.375261
H    -1.414494  0.664929 -0.989264
H    -2.742077  1.751173 -1.396828
H    -3.369703  0.393582  0.476026
H    -3.092075  1.874945  1.097025

51
Point 150
C    -0.084092  2.686579 -2.685551
C     0.073498  2.815812 -1.301566
C     1.358324  3.037088 -0.793029
C     2.457455  3.132446 -1.644520
C     2.290471  2.995245 -3.022958
C     1.015031  2.770504 -3.540771
C    -1.091109  2.700694 -0.346969
C    -2.010370  1.501237 -0.609689
N    -2.641195  1.080755  0.648668
N     0.625177  0.149141  0.612523
C    -0.038447 -0.118924  1.681975
C    -0.707675 -1.393677  1.958625
N    -0.562720 -2.354667  0.991698
C     0.100742 -2.082612 -0.196541
C     0.692716 -0.814248 -0.366699
N    -1.389556 -1.666350  3.033865
C    -1.524853 -0.704183  4.013695
N    -0.880968  0.538193  3.823380
C    -0.158952  0.942311  2.731225
C     0.196892 -3.022238 -1.234991
C     0.836938 -2.702806 -2.425691
C     1.407483 -1.416908 -2.611864
C     1.334045 -0.502456 -1.578296
O    -2.158060 -0.876016  5.033100
O     0.336358  2.047302  2.636499
C     2.074516 -1.051055 -3.911328
C     0.920373 -3.726833 -3.525692
C    -1.148769 -3.677460  1.204312
H    -1.007051  1.212616  4.569444
H     1.755661  0.494893 -1.678882
H     2.919384 -1.713340 -4.129764
H     2.442504 -0.023436 -3.873101
H     1.375796 -1.128554 -4.751726
H     0.438411 -3.362755 -4.439318
H     1.963393 -3.944358 -3.779279
H    -0.238486 -4.008551 -1.124567
H    -1.931262 -3.858555  0.462577
H    -1.575753 -3.698921  2.203086
H     0.438234 -4.662139 -3.234659
H    -0.369802 -4.437590  1.110146
H     1.490305  3.097179  0.284407
H     3.446822  3.300249 -1.229290
H     3.146073  3.064548 -3.688330
H     0.873774  2.664350 -4.612757
H    -1.073816  2.513494 -3.102494
H    -0.687970  2.609513  0.665361
H    -1.686064  3.624187 -0.372738
H    -1.414678  0.662158 -0.986339
H    -2.742144  1.748587 -1.393835
H    -3.368822  0.391806  0.480225
H    -3.091212  1.873719  1.099949

51
Point 151
C    -0.085474  2.681816 -2.684798
C     0.073111  2.813537 -1.301166
C     1.358017  3.037821 -0.794150
C     2.456223  3.133779 -1.646755
C     2.288237  2.994122 -3.024830
C     1.012745  2.766300 -3.541123
C    -1.090414  2.698215 -0.345257
C    -2.010113  1.498901 -0.606900
N    -2.640388  1.079330  0.652029
N     0.627660  0.149054  0.613890
C    -0.037258 -0.118831  1.682588
C    -0.708457 -1.392867  1.957824
N    -0.564009 -2.353383  0.990356
C     0.100672 -2.081368 -0.197217
C     0.694644 -0.813751 -0.365968
N    -1.391632 -1.665338  3.032278
C    -1.526645 -0.703561  4.012533
N    -0.880734  0.537979  3.823723
C    -0.157501  0.941960  2.732325
C     0.196026 -3.020280 -1.236373
C     0.837327 -2.700856 -2.426403
C     1.410078 -1.415733 -2.611100
C     1.337318 -0.501994 -1.576848
O    -2.161261 -0.875106  5.031118
O     0.338910  2.046531  2.638508
C     2.078579 -1.049918 -3.909824
C     0.919840 -3.724052 -3.527241
C    -1.151952 -3.675547  1.201604
H    -1.006850  1.212190  4.569971
H     1.760487  0.494801 -1.676338
H     2.920971 -1.714959 -4.129402
H     2.450348 -0.023741 -3.869704
H     1.379626 -1.123268 -4.750416
H     0.440164 -3.357899 -4.441235
H     1.962700 -3.943908 -3.779488
H    -0.240944 -4.006013 -1.127019
H    -1.934346 -3.855005  0.459363
H    -1.579440 -3.697260  2.200157
H     0.434966 -4.658439 -3.237820
H    -0.373948 -4.436627  1.107169
H     1.490904  3.099830  0.283067
H     3.445668  3.303934 -1.232664
H     3.143109  3.063897 -3.691092
H     0.870722  2.658159 -4.612809
H    -1.075247  2.506334 -3.100622
H    -0.686089  2.607009  0.666604
H    -1.685365  3.621740 -0.370226
H    -1.414868  0.659398 -0.983358
H    -2.742216  1.746004 -1.390813
H    -3.367933  0.390072  0.484491
H    -3.090355  1.872556  1.102897

51
Point 152
C    -0.086866  2.677056 -2.684041
C     0.072716  2.811272 -1.300769
C     1.357699  3.038559 -0.795284
C     2.454972  3.135115 -1.649008
C     2.285982  2.993000 -3.026715
C     1.010444  2.762093 -3.541476
C    -1.089721  2.695761 -0.343542
C    -2.009858  1.496587 -0.604076
N    -2.639578  1.077959  0.655437
N     0.630133  0.148960  0.615252
C    -0.036078 -0.118742  1.683193
C    -0.709240 -1.392061  1.957016
N    -0.565296 -2.352102  0.989009
C     0.100607 -2.080130 -0.197896
C     0.696571 -0.813263 -0.365239
N    -1.393709 -1.664326  3.030684
C    -1.528435 -0.702941  4.011366
N    -0.880504  0.537759  3.824060
C    -0.156059  0.941603  2.733418
C     0.195172 -3.018330 -1.237754
C     0.837733 -2.698915 -2.427112
C     1.412685 -1.414572 -2.610332
C     1.340595 -0.501544 -1.575400
O    -2.164453 -0.874200  5.029131
O     0.341454  2.045752  2.640512
C     2.082657 -1.048806 -3.908315
C     0.919333 -3.721275 -3.528788
C    -1.155123 -3.673637  1.198893
H    -1.006652  1.211758  4.570492
H     1.765312  0.494696 -1.673793
H     2.922656 -1.716500 -4.128965
H     2.458073 -0.024037 -3.866360
H     1.383528 -1.118156 -4.749113
H     0.441928 -3.353059 -4.443137
H     1.962025 -3.943441 -3.779715
H    -0.243387 -4.003478 -1.129474
H    -1.937414 -3.851464  0.456150
H    -1.583114 -3.695601  2.197225
H     0.431748 -4.654744 -3.240979
H    -0.378077 -4.435658  1.104189
H     1.491489  3.102487  0.281711
H     3.444492  3.307628 -1.236068
H     3.140119  3.063245 -3.693871
H     0.867653  2.651962 -4.612857
H    -1.076684  2.499177 -3.098736
H    -0.684205  2.604551  0.667850
H    -1.684666  3.619319 -0.367725
H    -1.415064  0.656649 -0.980321
H    -2.742292  1.743423 -1.387759
H    -3.367031  0.388378  0.488830
H    -3.089503  1.871456  1.105869

51
Point 153
C    -0.088268  2.672302 -2.683281
C     0.072312  2.809017 -1.300374
C     1.357369  3.039299 -0.796430
C     2.453703  3.136451 -1.651279
C     2.283706  2.991876 -3.028611
C     1.008128  2.757884 -3.541831
C    -1.089030  2.693335 -0.341823
C    -2.009606  1.494293 -0.601214
N    -2.638763  1.076642  0.658897
N     0.632599  0.148859  0.616608
C    -0.034904 -0.118659  1.683793
C    -0.710023 -1.391258  1.956202
N    -0.566579 -2.350824  0.987656
C     0.100550 -2.078899 -0.198577
C     0.698499 -0.812783 -0.364514
N    -1.395787 -1.663314  3.029081
C    -1.530225 -0.702323  4.010191
N    -0.880281  0.537534  3.824390
C    -0.154626  0.941242  2.734504
C     0.194335 -3.016386 -1.239136
C     0.838158 -2.696984 -2.427817
C     1.415303 -1.413424 -2.609561
C     1.343874 -0.501106 -1.573952
O    -2.167639 -0.873297  5.027138
O     0.343989  2.044965  2.642512
C     2.086748 -1.047714 -3.906802
C     0.918852 -3.718502 -3.530333
C    -1.158281 -3.671729  1.196178
H    -1.006458  1.211321  4.571008
H     1.770134  0.494578 -1.671247
H     2.924461 -1.717937 -4.128440
H     2.465645 -0.024309 -3.863078
H     1.387504 -1.113245 -4.747824
H     0.443691 -3.348240 -4.445018
H     1.961371 -3.942943 -3.779970
H    -0.245813 -4.000947 -1.131929
H    -1.940467 -3.847933  0.452936
H    -1.586776 -3.693942  2.194291
H     0.428596 -4.651060 -3.244128
H    -0.382191 -4.434687  1.101208
H     1.492060  3.105143  0.280339
H     3.443294  3.311325 -1.239500
H     3.137103  3.062590 -3.696666
H     0.864568  2.645757 -4.612902
H    -1.078128  2.492026 -3.096836
H    -0.682320  2.602142  0.669097
H    -1.683970  3.616924 -0.365238
H    -1.415264  0.653911 -0.977226
H    -2.742375  1.740843 -1.384670
H    -3.366114  0.386721  0.493246
H    -3.088653  1.870416  1.108870

51
Point 154
C    -0.089682  2.667553 -2.682517
C     0.071899  2.806771 -1.299981
C     1.357026  3.040037 -0.797587
C     2.452414  3.137783 -1.653566
C     2.281409  2.990749 -3.030519
C     1.005794  2.753673 -3.542187
C    -1.088343  2.690935 -0.340102
C    -2.009357  1.492020 -0.598313
N    -2.637939  1.075377  0.662410
N     0.635057  0.148752  0.617957
C    -0.033736 -0.118579  1.684386
C    -0.710806 -1.390458  1.955381
N    -0.567857 -2.349549  0.986298
C     0.100502 -2.077674 -0.199261
C     0.700428 -0.812312 -0.363792
N    -1.397869 -1.662301  3.027467
C    -1.532017 -0.701706  4.009008
N    -0.880062  0.537305  3.824714
C    -0.153200  0.940875  2.735583
C     0.193515 -3.014451 -1.240516
C     0.838605 -2.695062 -2.428519
C     1.417933 -1.412288 -2.608788
C     1.347156 -0.500679 -1.572505
O    -2.170821 -0.872394  5.025137
O     0.346517  2.044172  2.644505
C     2.090850 -1.046639 -3.905285
C     0.918399 -3.715736 -3.531875
C    -1.161428 -3.669823  1.193461
H    -1.006268  1.210878  4.571518
H     1.774951  0.494450 -1.668702
H     2.926398 -1.719252 -4.127820
H     2.473042 -0.024540 -3.859864
H     1.391555 -1.108547 -4.746553
H     0.445439 -3.343451 -4.446875
H     1.960739 -3.942406 -3.780263
H    -0.248217 -3.998421 -1.134385
H    -1.943504 -3.844410  0.449719
H    -1.590427 -3.692285  2.191352
H     0.425526 -4.647394 -3.247259
H    -0.386290 -4.433712  1.098225
H     1.492618  3.107790  0.278953
H     3.442075  3.315018 -1.242960
H     3.134062  3.061930 -3.699477
H     0.861465  2.639549 -4.612943
H    -1.079582  2.484884 -3.094922
H    -0.680435  2.599784  0.670346
H    -1.683279  3.614555 -0.362766
H    -1.415469  0.651185 -0.974073
H    -2.742466  1.738262 -1.381543
H    -3.365178  0.385102  0.497743
H    -3.087804  1.869437  1.111902

51
Point 155
C    -0.091109  2.662814 -2.681749
C     0.071476  2.804533 -1.299590
C     1.356670  3.040768 -0.798754
C     2.451106  3.139105 -1.655869
C     2.279091  2.989617 -3.032438
C     1.003443  2.749461 -3.542544
C    -1.087662  2.688563 -0.338376
C    -2.009112  1.489766 -0.595371
N    -2.637106  1.074163  0.665980
N     0.637510  0.148638  0.619300
C    -0.032573 -0.118504  1.684971
C    -0.711589 -1.389660  1.954552
N    -0.569129 -2.348278  0.984934
C     0.100463 -2.076457 -0.199947
C     0.702358 -0.811849 -0.363072
N    -1.399955 -1.661286  3.025842
C    -1.533811 -0.701088  4.007815
N    -0.879847  0.537072  3.825030
C    -0.151782  0.940505  2.736654
C     0.192717 -3.012524 -1.241895
C     0.839073 -2.693151 -2.429217
C     1.420572 -1.411163 -2.608014
C     1.350439 -0.500261 -1.571060
O    -2.174003 -0.871490  5.023126
O     0.349038  2.043372  2.646492
C     2.094960 -1.045577 -3.903767
C     0.917977 -3.712976 -3.533415
C    -1.164562 -3.667919  1.190740
H    -1.006081  1.210432  4.572020
H     1.779760  0.494312 -1.666160
H     2.928472 -1.720438 -4.127101
H     2.480255 -0.024724 -3.856721
H     1.395680 -1.104066 -4.745304
H     0.447163 -3.338699 -4.448702
H     1.960131 -3.941822 -3.780601
H    -0.250594 -3.995902 -1.136840
H    -1.946524 -3.840895  0.446500
H    -1.594069 -3.690627  2.188408
H     0.422550 -4.643752 -3.250366
H    -0.390373 -4.432734  1.095243
H     1.493161  3.110419  0.277554
H     3.440834  3.318700 -1.246445
H     3.130994  3.061263 -3.702301
H     0.858343  2.633338 -4.612980
H    -1.081046  2.477757 -3.092995
H    -0.678552  2.597479  0.671598
H    -1.682592  3.612211 -0.360311
H    -1.415679  0.648470 -0.970862
H    -2.742568  1.735678 -1.378376
H    -3.364222  0.383516  0.502324
H    -3.086954  1.868515  1.114968

51
Point 156
C    -0.092548  2.658085 -2.680976
C     0.071042  2.802303 -1.299199
C     1.356301  3.041487 -0.799928
C     2.449779  3.140412 -1.658185
C     2.276750  2.988478 -3.034365
C     1.001074  2.745251 -3.542900
C    -1.086986  2.686218 -0.336647
C    -2.008871  1.487531 -0.592389
N    -2.636262  1.072999  0.669607
N     0.639956  0.148518  0.620637
C    -0.031414 -0.118434  1.685550
C    -0.712372 -1.388864  1.953715
N    -0.570395 -2.347010  0.983565
C     0.100437 -2.075247 -0.200634
C     0.704291 -0.811394 -0.362357
N    -1.402045 -1.660267  3.024204
C    -1.535608 -0.700468  4.006611
N    -0.879635  0.536835  3.825339
C    -0.150371  0.940130  2.737716
C     0.191942 -3.010605 -1.243271
C     0.839565 -2.691249 -2.429912
C     1.423220 -1.410049 -2.607240
C     1.353722 -0.499853 -1.569617
O    -2.177186 -0.870582  5.021103
O     0.351552  2.042566  2.648470
C     2.099076 -1.044526 -3.902247
C     0.917587 -3.710223 -3.534950
C    -1.167683 -3.666017  1.188016
H    -1.005897  1.209982  4.572514
H     1.784560  0.494164 -1.663621
H     2.930683 -1.721492 -4.126285
H     2.487282 -0.024855 -3.853647
H     1.399874 -1.099797 -4.744078
H     0.448855 -3.333989 -4.450498
H     1.959549 -3.941185 -3.780991
H    -0.252943 -3.993391 -1.139293
H    -1.949525 -3.837389  0.443276
H    -1.597700 -3.688968  2.185459
H     0.419677 -4.640137 -3.253444
H    -0.394440 -4.431753  1.092262
H     1.493691  3.113020  0.276145
H     3.439571  3.322362 -1.249953
H     3.127899  3.060587 -3.705137
H     0.855202  2.627132 -4.613012
H    -1.082522  2.470650 -3.091053
H    -0.676674  2.595226  0.672854
H    -1.681914  3.609893 -0.357874
H    -1.415896  0.645765 -0.967592
H    -2.742682  1.733090 -1.375168
H    -3.363243  0.381963  0.506992
H    -3.086102  1.867650  1.118071

51
Point 157
C    -0.094003  2.653370 -2.680197
C     0.070597  2.800079 -1.298808
C     1.355920  3.042188 -0.801107
C     2.448433  3.141698 -1.660512
C     2.274387  2.987330 -3.036298
C     0.998686  2.741045 -3.543255
C    -1.086319  2.683899 -0.334913
C    -2.008636  1.485313 -0.589364
N    -2.635406  1.071882  0.673293
N     0.642397  0.148392  0.621965
C    -0.030258 -0.118366  1.686120
C    -0.713155 -1.388069  1.952869
N    -0.571652 -2.345745  0.982190
C     0.100423 -2.074044 -0.201324
C     0.706225 -0.810947 -0.361645
N    -1.404141 -1.659244  3.022552
C    -1.537409 -0.699843  4.005394
N    -0.879426  0.536596  3.825639
C    -0.148966  0.939753  2.738768
C     0.191192 -3.008696 -1.244646
C     0.840082 -2.689358 -2.430604
C     1.425877 -1.408944 -2.606467
C     1.357005 -0.499454 -1.568178
O    -2.180374 -0.869669  5.019064
O     0.354061  2.041754  2.650439
C     2.103197 -1.043482 -3.900728
C     0.917230 -3.707480 -3.536481
C    -1.170790 -3.664116  1.185288
H    -1.005717  1.209530  4.572999
H     1.789346  0.494010 -1.661087
H     2.933025 -1.722418 -4.125380
H     2.494128 -0.024932 -3.850640
H     1.404131 -1.095730 -4.742875
H     0.450511 -3.329325 -4.452262
H     1.958996 -3.940492 -3.781434
H    -0.255259 -3.990888 -1.141744
H    -1.952506 -3.833890  0.440048
H    -1.601322 -3.687309  2.182504
H     0.416914 -4.636553 -3.256488
H    -0.398491 -4.430770  1.089282
H     1.494206  3.115584  0.274729
H     3.438288  3.325994 -1.253481
H     3.124779  3.059903 -3.707983
H     0.852041  2.620933 -4.613039
H    -1.084010  2.463570 -3.089097
H    -0.674803  2.593025  0.674116
H    -1.681244  3.607599 -0.355455
H    -1.416118  0.643072 -0.964265
H    -2.742810  1.730497 -1.371915
H    -3.362240  0.380439  0.511748
H    -3.085249  1.866838  1.121211

51
Point 158
C    -0.095472  2.648671 -2.679410
C     0.070139  2.797861 -1.298414
C     1.355525  3.042867 -0.802290
C     2.447068  3.142959 -1.662846
C     2.272002  2.986173 -3.038236
C     0.996278  2.736845 -3.543606
C    -1.085660  2.681606 -0.333173
C    -2.008406  1.483113 -0.586297
N    -2.634538  1.070811  0.677039
N     0.644832  0.148262  0.623285
C    -0.029106 -0.118302  1.686682
C    -0.713936 -1.387276  1.952014
N    -0.572901 -2.344484  0.980810
C     0.100423 -2.072849 -0.202016
C     0.708162 -0.810507 -0.360938
N    -1.406242 -1.658215  3.020886
C    -1.539216 -0.699214  4.004162
N    -0.879218  0.536356  3.825929
C    -0.147566  0.939373  2.739810
C     0.190469 -3.006797 -1.246018
C     0.840625 -2.687477 -2.431292
C     1.428542 -1.407849 -2.605696
C     1.360286 -0.499064 -1.566744
O    -2.183567 -0.868747  5.017009
O     0.356565  2.040938  2.652396
C     2.107320 -1.042445 -3.899210
C     0.916908 -3.704747 -3.538007
C    -1.173882 -3.662216  1.182556
H    -1.005538  1.209078  4.573474
H     1.794119  0.493849 -1.658561
H     2.935488 -1.723225 -4.124392
H     2.500804 -0.024956 -3.847696
H     1.408444 -1.091847 -4.741696
H     0.452129 -3.324710 -4.453991
H     1.958474 -3.939742 -3.781933
H    -0.257539 -3.988394 -1.144192
H    -1.955466 -3.830399  0.436815
H    -1.604933 -3.685647  2.179543
H     0.414265 -4.633003 -3.259497
H    -0.402524 -4.429783  1.086305
H     1.494709  3.118105  0.273308
H     3.436985  3.329588 -1.257026
H     3.121632  3.059206 -3.710836
H     0.848858  2.614749 -4.613058
H    -1.085514  2.456521 -3.087126
H    -0.672941  2.590876  0.675384
H    -1.680584  3.605329 -0.353052
H    -1.416348  0.640389 -0.960880
H    -2.742955  1.727900 -1.368616
H    -3.361213  0.378943  0.516595
H    -3.084392  1.866076  1.124391

51
Point 159
C    -0.096958  2.643992 -2.678616
C     0.069668  2.795649 -1.298016
C     1.355117  3.043519 -0.803473
C     2.445684  3.144189 -1.665185
C     2.269596  2.985005 -3.040176
C     0.993850  2.732654 -3.543953
C    -1.085012  2.679338 -0.331427
C    -2.008184  1.480929 -0.583186
N    -2.633656  1.069782  0.680844
N     0.647262  0.148126  0.624596
C    -0.027957 -0.118241  1.687234
C    -0.714716 -1.386482  1.951149
N    -0.574139 -2.343226  0.979424
C     0.100438 -2.071661 -0.202710
C     0.710101 -0.810074 -0.360236
N    -1.408350 -1.657180  3.019204
C    -1.541028 -0.698577  4.002915
N    -0.879011  0.536114  3.826210
C    -0.146171  0.938992  2.740841
C     0.189775 -3.004908 -1.247388
C     0.841195 -2.685607 -2.431978
C     1.431215 -1.406762 -2.604927
C     1.363564 -0.498680 -1.565315
O    -2.186769 -0.867814  5.014935
O     0.359065  2.040118  2.654341
C     2.111445 -1.041414 -3.897696
C     0.916622 -3.702024 -3.539527
C    -1.176958 -3.660318  1.179821
H    -1.005361  1.208625  4.573938
H     1.798875  0.493683 -1.656043
H     2.938061 -1.723921 -4.123332
H     2.507323 -0.024930 -3.844810
H     1.412805 -1.088133 -4.740539
H     0.453710 -3.320147 -4.455687
H     1.957984 -3.938935 -3.782485
H    -0.259782 -3.985910 -1.146636
H    -1.958404 -3.826917  0.433577
H    -1.608534 -3.683984  2.176577
H     0.411733 -4.629490 -3.262466
H    -0.406539 -4.428793  1.083330
H     1.495197  3.120578  0.271884
H     3.435662  3.333137 -1.260583
H     3.118459  3.058495 -3.713694
H     0.845654  2.608583 -4.613069
H    -1.087032  2.449511 -3.085139
H    -0.671091  2.588778  0.676660
H    -1.679937  3.603082 -0.350667
H    -1.416586  0.637717 -0.957440
H    -2.743118  1.725297 -1.365270
H    -3.360159  0.377470  0.521532
H    -3.083533  1.865361  1.127612

51
Point 160
C    -0.098460  2.639335 -2.677812
C     0.069184  2.793442 -1.297611
C     1.354696  3.044142 -0.804654
C     2.444282  3.145385 -1.667528
C     2.267167  2.983823 -3.042115
C     0.991402  2.728474 -3.544293
C    -1.084374  2.677095 -0.329672
C    -2.007969  1.478762 -0.580033
N    -2.632762  1.068794  0.684710
N     0.649686  0.147987  0.625896
C    -0.026810 -0.118182  1.687777
C    -0.715495 -1.385689  1.950273
N    -0.575367 -2.341971  0.978033
C     0.100467 -2.070481 -0.203407
C     0.712041 -0.809648 -0.359541
N    -1.410463 -1.656136  3.017506
C    -1.542847 -0.697932  4.001651
N    -0.878803  0.535872  3.826481
C    -0.144780  0.938608  2.741860
C     0.189110 -3.003028 -1.248756
C     0.841791 -2.683747 -2.432662
C     1.433895 -1.405684 -2.604162
C     1.366840 -0.498304 -1.563894
O    -2.189982 -0.866869  5.012839
O     0.361562  2.039293  2.656273
C     2.115569 -1.040387 -3.896185
C     0.916374 -3.699313 -3.541042
C    -1.180017 -3.658421  1.177083
H    -1.005185  1.208172  4.574391
H     1.803613  0.493512 -1.653536
H     2.940732 -1.724518 -4.122209
H     2.513700 -0.024858 -3.841978
H     1.417207 -1.084570 -4.739403
H     0.455257 -3.315636 -4.457351
H     1.957529 -3.938074 -3.783089
H    -0.261986 -3.983437 -1.149077
H    -1.961318 -3.823443  0.430334
H    -1.612122 -3.682318  2.173605
H     0.409315 -4.626012 -3.265398
H    -0.410533 -4.427801  1.080359
H     1.495674  3.123000  0.270460
H     3.434320  3.336633 -1.264151
H     3.115262  3.057768 -3.716553
H     0.842428  2.602441 -4.613070
H    -1.088568  2.442544 -3.083135
H    -0.669253  2.586730  0.677945
H    -1.679301  3.600859 -0.348296
H    -1.416832  0.635057 -0.953946
H    -2.743300  1.722690 -1.361876
H    -3.359079  0.376019  0.526557
H    -3.082671  1.864690  1.130876

51
Point 161
C    -0.099980  2.634702 -2.676996
C     0.068686  2.791240 -1.297200
C     1.354263  3.044735 -0.805832
C     2.442863  3.146543 -1.669870
C     2.264717  2.982628 -3.044053
C     0.988933  2.724306 -3.544625
C    -1.083749  2.674877 -0.327909
C    -2.007762  1.476610 -0.576837
N    -2.631854  1.067843  0.688633
N     0.652105  0.147843  0.627186
C    -0.025664 -0.118125  1.688309
C    -0.716273 -1.384894  1.949386
N    -0.576582 -2.340719  0.976636
C     0.100512 -2.069308 -0.204107
C     0.713983 -0.809228 -0.358853
N    -1.412584 -1.655085  3.015791
C    -1.544673 -0.697278  4.000370
N    -0.878594  0.535629  3.826741
C    -0.143392  0.938223  2.742867
C     0.188476 -3.001160 -1.250121
C     0.842415 -2.681898 -2.433343
C     1.436581 -1.404614 -2.603402
C     1.370111 -0.497935 -1.562480
O    -2.193207 -0.865908  5.010720
O     0.364056  2.038464  2.658192
C     2.119692 -1.039363 -3.894680
C     0.916163 -3.696614 -3.542551
C    -1.183058 -3.656525  1.174342
H    -1.005009  1.207721  4.574831
H     1.808332  0.493337 -1.651040
H     2.943489 -1.725026 -4.121033
H     2.519947 -0.024745 -3.839196
H     1.421643 -1.081141 -4.738287
H     0.456771 -3.311178 -4.458985
H     1.957109 -3.937163 -3.783742
H    -0.264149 -3.980974 -1.151513
H    -1.964208 -3.819979  0.427086
H    -1.615697 -3.680650  2.170627
H     0.407012 -4.622571 -3.268291
H    -0.414506 -4.426805  1.077392
H     1.496138  3.125370  0.269037
H     3.432960  3.340072 -1.267725
H     3.112039  3.057023 -3.719413
H     0.839179  2.596326 -4.613060
H    -1.090120  2.435625 -3.081115
H    -0.667429  2.584730  0.679241
H    -1.678679  3.598658 -0.345939
H    -1.417087  0.632410 -0.950402
H    -2.743502  1.720080 -1.358433
H    -3.357972  0.374588  0.531669
H    -3.081807  1.864059  1.134181

51
Point 162
C    -0.101517  2.630094 -2.676169
C     0.068174  2.789044 -1.296780
C     1.353816  3.045297 -0.807005
C     2.441426  3.147662 -1.672212
C     2.262246  2.981416 -3.045986
C     0.986443  2.720151 -3.544947
C    -1.083135  2.672684 -0.326136
C    -2.007563  1.474474 -0.573601
N    -2.630932  1.066928  0.692613
N     0.654519  0.147695  0.628465
C    -0.024521 -0.118071  1.688831
C    -0.717048 -1.384099  1.948488
N    -0.577786 -2.339470  0.975233
C     0.100573 -2.068143 -0.204810
C     0.715927 -0.808815 -0.358173
N    -1.414712 -1.654024  3.014058
C    -1.546507 -0.696614  3.999069
N    -0.878383  0.535386  3.826992
C    -0.142006  0.937837  2.743862
C     0.187872 -2.999302 -1.251483
C     0.843066 -2.680061 -2.434023
C     1.439273 -1.403552 -2.602646
C     1.373378 -0.497572 -1.561075
O    -2.196448 -0.864930  5.008577
O     0.366549  2.037632  2.660099
C     2.123810 -1.038343 -3.893182
C     0.915991 -3.693929 -3.544053
C    -1.186080 -3.654631  1.171598
H    -1.004832  1.207271  4.575260
H     1.813030  0.493159 -1.648557
H     2.946321 -1.725455 -4.119815
H     2.526077 -0.024595 -3.836459
H     1.426104 -1.077831 -4.737189
H     0.458258 -3.306773 -4.460589
H     1.956727 -3.936204 -3.784439
H    -0.266271 -3.978524 -1.153945
H    -1.967072 -3.816524  0.423835
H    -1.619258 -3.678980  2.167645
H     0.404819 -4.619168 -3.271145
H    -0.418457 -4.425806  1.074428
H     1.496590  3.127693  0.267616
H     3.431583  3.343450 -1.271304
H     3.108793  3.056257 -3.722270
H     0.835908  2.590240 -4.613039
H    -1.091690  2.428755 -3.079076
H    -0.665620  2.582777  0.680548
H    -1.678071  3.596480 -0.343594
H    -1.417351  0.629775 -0.946809
H    -2.743725  1.717468 -1.354943
H    -3.356839  0.373175  0.536864
H    -3.080939  1.863465  1.137530

51
Point 163
C    -0.103071  2.625512 -2.675328
C     0.067649  2.786855 -1.296350
C     1.353357  3.045829 -0.808173
C     2.439974  3.148741 -1.674551
C     2.259755  2.980187 -3.047914
C     0.983933  2.716010 -3.545260
C    -1.082534  2.670515 -0.324352
C    -2.007373  1.472355 -0.570324
N    -2.629998  1.066046  0.696647
N     0.656928  0.147544  0.629732
C    -0.023378 -0.118018  1.689343
C    -0.717822 -1.383303  1.947579
N    -0.578977 -2.338224  0.973825
C     0.100649 -2.066985 -0.205516
C     0.717871 -0.808407 -0.357500
N    -1.416847 -1.652953  3.012307
C    -1.548349 -0.695939  3.997750
N    -0.878167  0.535142  3.827232
C    -0.140621  0.937449  2.744846
C     0.187299 -2.997456 -1.252843
C     0.843743 -2.678235 -2.434701
C     1.441971 -1.402498 -2.601897
C     1.376639 -0.497215 -1.559680
O    -2.199705 -0.863935  5.006408
O     0.369041  2.036795  2.661994
C     2.127924 -1.037327 -3.891691
C     0.915858 -3.691259 -3.545549
C    -1.189081 -3.652739  1.168853
H    -1.004652  1.206821  4.575678
H     1.817706  0.492978 -1.646089
H     2.949216 -1.725813 -4.118561
H     2.532100 -0.024412 -3.833766
H     1.430586 -1.074627 -4.736108
H     0.459720 -3.302420 -4.462165
H     1.956382 -3.935202 -3.785177
H    -0.268351 -3.976085 -1.156371
H    -1.969909 -3.813079  0.420581
H    -1.622802 -3.677308  2.164659
H     0.402734 -4.615801 -3.273962
H    -0.422383 -4.424804  1.071470
H     1.497030  3.129970  0.266198
H     3.430189  3.346765 -1.274886
H     3.105523  3.055467 -3.725125
H     0.832613  2.584184 -4.613004
H    -1.093278  2.421937 -3.077019
H    -0.663824  2.580870  0.681867
H    -1.677477  3.594324 -0.341258
H    -1.417623  0.627156 -0.943172
H    -2.743968  1.714856 -1.351407
H    -3.355681  0.371779  0.542138
H    -3.080067  1.862904  1.140920

51
Point 164
C    -0.104643  2.620958 -2.674474
C     0.067109  2.784674 -1.295909
C     1.352885  3.046333 -0.809335
C     2.438505  3.149780 -1.676886
C     2.257244  2.978940 -3.049837
C     0.981402  2.711883 -3.545561
C    -1.081945  2.668370 -0.322557
C    -2.007191  1.470254 -0.567010
N    -2.629050  1.065195  0.700732
N     0.659332  0.147389  0.630988
C    -0.022236 -0.117967  1.689844
C    -0.718594 -1.382505  1.946658
N    -0.580154 -2.336982  0.972412
C     0.100741 -2.065834 -0.206225
C     0.719816 -0.808005 -0.356836
N    -1.418990 -1.651873  3.010539
C    -1.550200 -0.695253  3.996411
N    -0.877947  0.534896  3.827465
C    -0.139237  0.937058  2.745819
C     0.186757 -2.995620 -1.254201
C     0.844448 -2.676421 -2.435377
C     1.444673 -1.401452 -2.601153
C     1.379893 -0.496863 -1.558294
O    -2.202981 -0.862920  5.004212
O     0.371535  2.035953  2.663879
C     2.132031 -1.036313 -3.890209
C     0.915764 -3.688604 -3.547037
C    -1.192061 -3.650849  1.166106
H    -1.004470  1.206371  4.576085
H     1.822358  0.492796 -1.643635
H     2.952166 -1.726109 -4.117280
H     2.538027 -0.024199 -3.831111
H     1.435082 -1.071515 -4.735043
H     0.461163 -3.298120 -4.463715
H     1.956075 -3.934161 -3.785952
H    -0.270389 -3.973659 -1.158793
H    -1.972720 -3.809646  0.417326
H    -1.626329 -3.675635  2.161670
H     0.400753 -4.612471 -3.276741
H    -0.426284 -4.423800  1.068516
H     1.497461  3.132208  0.264782
H     3.428780  3.350017 -1.278471
H     3.102230  3.054653 -3.727975
H     0.829296  2.578159 -4.612956
H    -1.094884  2.415172 -3.074943
H    -0.662043  2.579007  0.683198
H    -1.676895  3.592192 -0.338929
H    -1.417904  0.624554 -0.939494
H    -2.744231  1.712247 -1.347824
H    -3.354497  0.370399  0.547486
H    -3.079192  1.862374  1.144351

51
Point 165
C    -0.106232  2.616430 -2.673606
C     0.066557  2.782502 -1.295458
C     1.352402  3.046813 -0.810490
C     2.437021  3.150780 -1.679219
C     2.254713  2.977675 -3.051753
C     0.978851  2.707770 -3.545851
C    -1.081368  2.666251 -0.320750
C    -2.007017  1.468171 -0.563660
N    -2.628090  1.064373  0.704864
N     0.661730  0.147229  0.632233
C    -0.021095 -0.117919  1.690335
C    -0.719364 -1.381706  1.945726
N    -0.581318 -2.335744  0.970995
C     0.100848 -2.064691 -0.206938
C     0.721761 -0.807608 -0.356179
N    -1.421140 -1.650784  3.008752
C    -1.552060 -0.694556  3.995053
N    -0.877721  0.534648  3.827689
C    -0.137851  0.936665  2.746782
C     0.186245 -2.993797 -1.255555
C     0.845178 -2.674619 -2.436051
C     1.447378 -1.400413 -2.600416
C     1.383140 -0.496517 -1.556919
O    -2.206277 -0.861886  5.001987
O     0.374031  2.035105  2.665755
C     2.136129 -1.035302 -3.888737
C     0.915708 -3.685965 -3.548517
C    -1.195018 -3.648963  1.163359
H    -1.004283  1.205920  4.576483
H     1.826985  0.492612 -1.641197
H     2.955162 -1.726350 -4.115978
H     2.543866 -0.023961 -3.828493
H     1.439586 -1.068486 -4.733993
H     0.462590 -3.293872 -4.465240
H     1.955806 -3.933084 -3.786759
H    -0.272385 -3.971246 -1.161208
H    -1.975503 -3.806224  0.414069
H    -1.629837 -3.673961  2.158678
H     0.398872 -4.609177 -3.279485
H    -0.430160 -4.422793  1.065567
H     1.497881  3.134411  0.263369
H     3.427355  3.353208 -1.282057
H     3.098916  3.053811 -3.730821
H     0.825956  2.572162 -4.612893
H    -1.096508  2.408458 -3.072847
H    -0.660276  2.577186  0.684542
H    -1.676327  3.590084 -0.336605
H    -1.418192  0.621971 -0.935779
H    -2.744515  1.709644 -1.344198
H    -3.353292  0.369036  0.552901
H    -3.078310  1.861873  1.147822

51
Point 166
C    -0.107837  2.611930 -2.672722
C     0.065991  2.780340 -1.294995
C     1.351907  3.047270 -0.811639
C     2.435522  3.151743 -1.681547
C     2.252165  2.976392 -3.053663
C     0.976281  2.703670 -3.546128
C    -1.080802  2.664158 -0.318931
C    -2.006851  1.466107 -0.560277
N    -2.627118  1.063578  0.709039
N     0.664123  0.147066  0.633467
C    -0.019954 -0.117873  1.690817
C    -0.720132 -1.380907  1.944783
N    -0.582468 -2.334509  0.969572
C     0.100970 -2.063556 -0.207653
C     0.723704 -0.807217 -0.355531
N    -1.423299 -1.649685  3.006948
C    -1.553930 -0.693849  3.993675
N    -0.877488  0.534396  3.827907
C    -0.136464  0.936267  2.747737
C     0.185764 -2.991985 -1.256906
C     0.845934 -2.672828 -2.436724
C     1.450086 -1.399382 -2.599685
C     1.386377 -0.496176 -1.555554
O    -2.209597 -0.860831  4.999734
O     0.376531  2.034250  2.667624
C     2.140218 -1.034294 -3.887274
C     0.915691 -3.683342 -3.549990
C    -1.197953 -3.647079  1.160612
H    -1.004090  1.205466  4.576873
H     1.831586  0.492427 -1.638775
H     2.958195 -1.726541 -4.114661
H     2.549624 -0.023700 -3.825910
H     1.444095 -1.065530 -4.732956
H     0.464004 -3.289674 -4.466742
H     1.955576 -3.931975 -3.787595
H    -0.274339 -3.968846 -1.163618
H    -1.978258 -3.802814  0.410812
H    -1.633326 -3.672288  2.155685
H     0.397087 -4.605918 -3.282194
H    -0.434008 -4.421784  1.062624
H     1.498292  3.136586  0.261959
H     3.425915  3.356341 -1.285645
H     3.095580  3.052942 -3.733662
H     0.822594  2.566192 -4.612816
H    -1.098149  2.401795 -3.070732
H    -0.658520  2.575406  0.685897
H    -1.675770  3.588000 -0.334285
H    -1.418489  0.619409 -0.932033
H    -2.744817  1.707051 -1.340530
H    -3.352066  0.367691  0.558377
H    -3.077422  1.861398  1.151332

51
Point 167
C    -0.109458  2.607456 -2.671824
C     0.065414  2.778190 -1.294520
C     1.351401  3.047708 -0.812782
C     2.434009  3.152671 -1.683873
C     2.249598  2.975091 -3.055566
C     0.973692  2.699581 -3.546394
C    -1.080246  2.662090 -0.317100
C    -2.006692  1.464065 -0.556864
N    -2.626134  1.062810  0.713252
N     0.666511  0.146899  0.634690
C    -0.018814 -0.117831  1.691290
C    -0.720899 -1.380106  1.943829
N    -0.583604 -2.333279  0.968146
C     0.101107 -2.062429 -0.208370
C     0.725647 -0.806830 -0.354892
N    -1.425464 -1.648578  3.005126
C    -1.555810 -0.693132  3.992279
N    -0.877247  0.534139  3.828120
C    -0.135074  0.935865  2.748685
C     0.185312 -2.990184 -1.258255
C     0.846713 -2.671049 -2.437395
C     1.452796 -1.398358 -2.598961
C     1.389606 -0.495840 -1.554200
O    -2.212940 -0.859756  4.997452
O     0.379037  2.033387  2.669489
C     2.144295 -1.033288 -3.885822
C     0.915712 -3.680736 -3.551454
C    -1.200865 -3.645200  1.157865
H    -1.003890  1.205009  4.577257
H     1.836160  0.492241 -1.636369
H     2.961260 -1.726689 -4.113332
H     2.555307 -0.023419 -3.823359
H     1.448605 -1.062639 -4.731931
H     0.465409 -3.285526 -4.468221
H     1.955385 -3.930838 -3.788456
H    -0.276252 -3.966459 -1.166022
H    -1.980986 -3.799417  0.407556
H    -1.636794 -3.670615  2.152690
H     0.395394 -4.602693 -3.284869
H    -0.437830 -4.420774  1.059685
H     1.498694  3.138738  0.260551
H     3.424461  3.359418 -1.289235
H     3.092224  3.052045 -3.736499
H     0.819211  2.560248 -4.612724
H    -1.099805  2.395180 -3.068595
H    -0.656776  2.573665  0.687265
H    -1.675224  3.585941 -0.331965
H    -1.418792  0.616869 -0.928260
H    -2.745138  1.704472 -1.336824
H    -3.350823  0.366366  0.563907
H    -3.076525  1.860948  1.154879

51
Point 168
C    -0.111094  2.603007 -2.670911
C     0.064825  2.776052 -1.294034
C     1.350885  3.048130 -0.813920
C     2.432483  3.153567 -1.686196
C     2.247013  2.973771 -3.057463
C     0.971084  2.695504 -3.546647
C    -1.079700  2.660048 -0.315257
C    -2.006540  1.462045 -0.553424
N    -2.625140  1.062066  0.717500
N     0.668892  0.146727  0.635904
C    -0.017674 -0.117791  1.691755
C    -0.721664 -1.379306  1.942866
N    -0.584727 -2.332053  0.966717
C     0.101257 -2.061309 -0.209090
C     0.727587 -0.806449 -0.354260
N    -1.427637 -1.647462  3.003288
C    -1.557699 -0.692406  3.990864
N    -0.876996  0.533876  3.828329
C    -0.133681  0.935457  2.749627
C     0.184888 -2.988395 -1.259600
C     0.847517 -2.669282 -2.438065
C     1.455506 -1.397341 -2.598243
C     1.392824 -0.495508 -1.552856
O    -2.216308 -0.858661  4.995140
O     0.381549  2.032515  2.671351
C     2.148361 -1.032284 -3.884379
C     0.915769 -3.678146 -3.552909
C    -1.203754 -3.643324  1.155118
H    -1.003682  1.204546  4.577636
H     1.840706  0.492055 -1.633978
H     2.964351 -1.726796 -4.111995
H     2.560921 -0.023120 -3.820837
H     1.453112 -1.059806 -4.730917
H     0.466807 -3.281426 -4.469681
H     1.955231 -3.929675 -3.789339
H    -0.278124 -3.964086 -1.168420
H    -1.983687 -3.796034  0.404301
H    -1.640241 -3.668944  2.149695
H     0.393788 -4.599502 -3.287511
H    -0.441624 -4.419762  1.056752
H     1.499088  3.140871  0.259144
H     3.422993  3.362442 -1.292827
H     3.088848  3.051120 -3.739332
H     0.815806  2.554326 -4.612617
H    -1.101477  2.388611 -3.066438
H    -0.655041  2.571961  0.688644
H    -1.674686  3.583908 -0.329645
H    -1.419103  0.614355 -0.924465
H    -2.745476  1.701910 -1.333082
H    -3.349568  0.365063  0.569482
H    -3.075617  1.860521  1.158461

51
Point 169
C    -0.112744  2.598582 -2.669983
C     0.064226  2.773928 -1.293538
C     1.350359  3.048540 -0.815052
C     2.430944  3.154434 -1.688517
C     2.244412  2.972435 -3.059355
C     0.968459  2.691436 -3.546889
C    -1.079162  2.658033 -0.313403
C    -2.006395  1.460050 -0.549960
N    -2.624137  1.061347  0.721776
N     0.671268  0.146551  0.637109
C    -0.016534 -0.117756  1.692213
C    -0.722427 -1.378506  1.941893
N    -0.585836 -2.330832  0.965284
C     0.101421 -2.060197 -0.209812
C     0.729524 -0.806073 -0.353635
N    -1.429817 -1.646340  3.001434
C    -1.559599 -0.691671  3.989432
N    -0.876735  0.533604  3.828537
C    -0.132282  0.935042  2.750566
C     0.184492 -2.986617 -1.260942
C     0.848343 -2.667526 -2.438732
C     1.458217 -1.396331 -2.597531
C     1.396032 -0.495180 -1.551522
O    -2.219704 -0.857546  4.992798
O     0.384069  2.031632  2.673213
C     2.152415 -1.031282 -3.882947
C     0.915864 -3.675572 -3.554356
C    -1.206621 -3.641454  1.152373
H    -1.003464  1.204076  4.578013
H     1.845224  0.491870 -1.631602
H     2.967465 -1.726868 -4.110652
H     2.566471 -0.022804 -3.818344
H     1.457615 -1.057026 -4.729913
H     0.468200 -3.277372 -4.471120
H     1.955115 -3.928487 -3.790241
H    -0.279958 -3.961725 -1.170811
H    -1.986360 -3.792662  0.401048
H    -1.643667 -3.667274  2.146699
H     0.392267 -4.596343 -3.290121
H    -0.445392 -4.418749  1.053823
H     1.499475  3.142991  0.257738
H     3.421512  3.365419 -1.296424
H     3.085452  3.050166 -3.742161
H     0.812381  2.548424 -4.612495
H    -1.103163  2.382085 -3.064260
H    -0.653315  2.570291  0.690033
H    -1.674156  3.581901 -0.327323
H    -1.419421  0.611868 -0.920653
H    -2.745829  1.699368 -1.329307
H    -3.348304  0.363786  0.575095
H    -3.074697  1.860118  1.162077

51
Point 170
C    -0.114407  2.594181 -2.669040
C     0.063617  2.771818 -1.293031
C     1.349824  3.048940 -0.816181
C     2.429393  3.155274 -1.690837
C     2.241795  2.971082 -3.061242
C     0.965817  2.687376 -3.547118
C    -1.078632  2.656044 -0.311537
C    -2.006256  1.458080 -0.546476
N    -2.623127  1.060650  0.726077
N     0.673637  0.146369  0.638306
C    -0.015394 -0.117726  1.692665
C    -0.723189 -1.377707  1.940912
N    -0.586932 -2.329615  0.963849
C     0.101597 -2.059091 -0.210536
C     0.731458 -0.805701 -0.353018
N    -1.432004 -1.645212  2.999566
C    -1.561509 -0.690929  3.987983
N    -0.876462  0.533323  3.828745
C    -0.130878  0.934619  2.751502
C     0.184122 -2.984850 -1.262281
C     0.849190 -2.665780 -2.439398
C     1.460928 -1.395326 -2.596825
C     1.399228 -0.494855 -1.550198
O    -2.223127 -0.856412  4.990427
O     0.386598  2.030738  2.675076
C     2.156456 -1.030282 -3.881523
C     0.915993 -3.673015 -3.555794
C    -1.209465 -3.639588  1.149628
H    -1.003235  1.203597  4.578388
H     1.849713  0.491685 -1.629241
H     2.970596 -1.726906 -4.109305
H     2.571962 -0.022472 -3.815876
H     1.462112 -1.054293 -4.728918
H     0.469592 -3.273364 -4.472541
H     1.955035 -3.927278 -3.791160
H    -0.281753 -3.959376 -1.173196
H    -1.989008 -3.789304  0.397796
H    -1.647073 -3.665607  2.143703
H     0.390826 -4.593214 -3.292701
H    -0.449133 -4.417735  1.050898
H     1.499854  3.145100  0.256331
H     3.420019  3.368351 -1.300025
H     3.082037  3.049186 -3.744988
H     0.808937  2.542540 -4.612358
H    -1.104862  2.375599 -3.062061
H    -0.651595  2.568654  0.691432
H    -1.673631  3.579922 -0.324996
H    -1.419746  0.609409 -0.916828
H    -2.746197  1.696852 -1.325504
H    -3.347037  0.362539  0.580738
H    -3.073762  1.859738  1.165723

51
Point 171
C    -0.116082  2.589801 -2.668083
C     0.063000  2.769722 -1.292513
C     1.349280  3.049333 -0.817307
C     2.427829  3.156091 -1.693157
C     2.239163  2.969714 -3.063125
C     0.963159  2.683325 -3.547337
C    -1.078108  2.654080 -0.309661
C    -2.006124  1.456136 -0.542975
N    -2.622111  1.059977  0.730397
N     0.675999  0.146184  0.639495
C    -0.014254 -0.117700  1.693112
C    -0.723950 -1.376909  1.939924
N    -0.588016 -2.328404  0.962411
C     0.101784 -2.057993 -0.211261
C     0.733388 -0.805333 -0.352407
N    -1.434196 -1.644078  2.997683
C    -1.563428 -0.690182  3.986519
N    -0.876176  0.533031  3.828955
C    -0.129468  0.934186  2.752438
C     0.183778 -2.983093 -1.263616
C     0.850058 -2.664045 -2.440061
C     1.463638 -1.394326 -2.596124
C     1.402413 -0.494534 -1.548882
O    -2.226580 -0.855258  4.988026
O     0.389137  2.029830  2.676944
C     2.160485 -1.029283 -3.880108
C     0.916158 -3.670472 -3.557223
C    -1.212288 -3.637726  1.146884
H    -1.002994  1.203107  4.578766
H     1.854175  0.491501 -1.626893
H     2.973744 -1.726915 -4.107955
H     2.577398 -0.022128 -3.813431
H     1.466602 -1.051603 -4.727932
H     0.470982 -3.269398 -4.473944
H     1.954991 -3.926048 -3.792093
H    -0.283512 -3.957039 -1.175576
H    -1.991630 -3.785958  0.394545
H    -1.650459 -3.663943  2.140707
H     0.389462 -4.590115 -3.295251
H    -0.452849 -4.416720  1.047977
H     1.500228  3.147203  0.254924
H     3.418513  3.371244 -1.303633
H     3.078605  3.048179 -3.747813
H     0.805474  2.536670 -4.612207
H    -1.106573  2.369150 -3.059841
H    -0.649881  2.567047  0.692839
H    -1.673109  3.577969 -0.322664
H    -1.420080  0.606981 -0.912996
H    -2.746579  1.694365 -1.321676
H    -3.345773  0.361324  0.586401
H    -3.072810  1.859381  1.169399

51
Point 172
C    -0.117769  2.585442 -2.667111
C     0.062375  2.767641 -1.291987
C     1.348729  3.049720 -0.818430
C     2.426255  3.156886 -1.695478
C     2.236515  2.968332 -3.065005
C     0.960486  2.679281 -3.547545
C    -1.077589  2.652142 -0.307775
C    -2.005998  1.454221 -0.539462
N    -2.621092  1.059326  0.734730
N     0.678355  0.145992  0.640679
C    -0.013115 -0.117681  1.693555
C    -0.724709 -1.376112  1.938928
N    -0.589088 -2.327198  0.960970
C     0.101982 -2.056902 -0.211988
C     0.735313 -0.804970 -0.351802
N    -1.436395 -1.642941  2.995788
C    -1.565357 -0.689429  3.985040
N    -0.875878  0.532726  3.829168
C    -0.128050  0.933743  2.753376
C     0.183458 -2.981347 -1.264948
C     0.850946 -2.662319 -2.440722
C     1.466347 -1.393332 -2.595428
C     1.405586 -0.494216 -1.547574
O    -2.230061 -0.854087  4.985597
O     0.391687  2.028908  2.678818
C     2.164503 -1.028285 -3.878701
C     0.916355 -3.667944 -3.558644
C    -1.215090 -3.635870  1.144140
H    -1.002739  1.202604  4.579146
H     1.858608  0.491318 -1.624557
H     2.976906 -1.726895 -4.106601
H     2.582783 -0.021770 -3.811008
H     1.471087 -1.048953 -4.726952
H     0.472373 -3.265473 -4.475330
H     1.954982 -3.924798 -3.793039
H    -0.285236 -3.954714 -1.177951
H    -1.994228 -3.782625  0.391296
H    -1.653827 -3.662282  2.137710
H     0.388172 -4.587044 -3.297774
H    -0.456541 -4.415706  1.045061
H     1.500597  3.149302  0.253515
H     3.416995  3.374100 -1.307247
H     3.075154  3.047147 -3.750638
H     0.801993  2.530815 -4.612041
H    -1.108295  2.362736 -3.057601
H    -0.648170  2.565466  0.694254
H    -1.672587  3.576045 -0.320324
H    -1.420421  0.604584 -0.909161
H    -2.746973  1.691911 -1.317827
H    -3.344515  0.360147  0.592078
H    -3.071840  1.859047  1.173100

51
Point 173
C    -0.119466  2.581102 -2.666126
C     0.061743  2.765576 -1.291451
C     1.348171  3.050105 -0.819551
C     2.424670  3.157663 -1.697801
C     2.233853  2.966936 -3.066883
C     0.957798  2.675242 -3.547742
C    -1.077073  2.650228 -0.305879
C    -2.005878  1.452334 -0.535938
N    -2.620072  1.058697  0.739072
N     0.680703  0.145796  0.641856
C    -0.011976 -0.117667  1.693995
C    -0.725467 -1.375318  1.937926
N    -0.590150 -2.325997  0.959528
C     0.102189 -2.055817 -0.212717
C     0.737232 -0.804610 -0.351202
N    -1.438597 -1.641801  2.993881
C    -1.567294 -0.688672  3.983548
N    -0.875565  0.532407  3.829386
C    -0.126625  0.933288  2.754316
C     0.183160 -2.979609 -1.266278
C     0.851852 -2.660601 -2.441381
C     1.469055 -1.392341 -2.594736
C     1.408747 -0.493900 -1.546273
O    -2.233571 -0.852898  4.983139
O     0.394248  2.027970  2.680699
C     2.168509 -1.027288 -3.877300
C     0.916585 -3.665429 -3.560056
C    -1.217873 -3.634018  1.141397
H    -1.002472  1.202087  4.579531
H     1.863014  0.491136 -1.622233
H     2.980080 -1.726850 -4.105245
H     2.588120 -0.021400 -3.808604
H     1.475566 -1.046339 -4.725979
H     0.473766 -3.261586 -4.476700
H     1.955007 -3.923530 -3.793996
H    -0.286927 -3.952399 -1.180320
H    -1.996802 -3.779302  0.388046
H    -1.657178 -3.660625  2.134712
H     0.386951 -4.583999 -3.300270
H    -0.460211 -4.414691  1.042147
H     1.500961  3.151400  0.252103
H     3.415467  3.376924 -1.310871
H     3.071685  3.046092 -3.753462
H     0.798495  2.524971 -4.611862
H    -1.110026  2.356353 -3.055339
H    -0.646461  2.563907  0.695677
H    -1.672064  3.574148 -0.317974
H    -1.420771  0.602220 -0.905327
H    -2.747377  1.689493 -1.313961
H    -3.343271  0.359009  0.597760
H    -3.070851  1.858736  1.176825

51
Point 174
C    -0.121172  2.576781 -2.665127
C     0.061107  2.763526 -1.290906
C     1.347608  3.050490 -0.820672
C     2.423076  3.158424 -1.700128
C     2.231177  2.965529 -3.068759
C     0.955097  2.671210 -3.547930
C    -1.076560  2.648339 -0.303974
C    -2.005765  1.450478 -0.532408
N    -2.619052  1.058089  0.743418
N     0.683043  0.145595  0.643030
C    -0.010837 -0.117660  1.694433
C    -0.726224 -1.374527  1.936919
N    -0.591201 -2.324801  0.958084
C     0.102405 -2.054738 -0.213446
C     0.739146 -0.804253 -0.350607
N    -1.440803 -1.640660  2.991965
C    -1.569239 -0.687914  3.982044
N    -0.875238  0.532073  3.829610
C    -0.125193  0.932821  2.755261
C     0.182883 -2.977879 -1.267605
C     0.852776 -2.658892 -2.442037
C     1.471763 -1.391355 -2.594046
C     1.411896 -0.493587 -1.544979
O    -2.237110 -0.851693  4.980655
O     0.396822  2.027016  2.682591
C     2.172506 -1.026291 -3.875905
C     0.916847 -3.662926 -3.561459
C    -1.220639 -3.632172  1.138653
H    -1.002190  1.201555  4.579923
H     1.867394  0.490956 -1.619917
H     2.983268 -1.726780 -4.103884
H     2.593415 -0.021019 -3.806217
H     1.480040 -1.043759 -4.725011
H     0.475162 -3.257736 -4.478056
H     1.955066 -3.922244 -3.794962
H    -0.288587 -3.950094 -1.182686
H    -1.999355 -3.775990  0.384796
H    -1.660513 -3.658971  2.131711
H     0.385798 -4.580978 -3.302741
H    -0.463860 -4.413677  1.039235
H     1.501323  3.153501  0.250688
H     3.413928  3.379719 -1.314504
H     3.068200  3.045014 -3.756289
H     0.794980  2.519137 -4.611669
H    -1.111765  2.349998 -3.053056
H    -0.644754  2.562367  0.697106
H    -1.671537  3.572279 -0.315612
H    -1.421131  0.599889 -0.901499
H    -2.747792  1.687116 -1.310081
H    -3.342045  0.357915  0.603439
H    -3.069843  1.858449  1.180571

51
Point 175
C    -0.122887  2.572476 -2.664115
C     0.060466  2.761491 -1.290353
C     1.347039  3.050877 -0.821793
C     2.421472  3.159172 -1.702459
C     2.228487  2.964111 -3.070636
C     0.952382  2.667183 -3.548109
C    -1.076047  2.646472 -0.302059
C    -2.005659  1.448652 -0.528874
N    -2.618035  1.057503  0.747764
N     0.685376  0.145388  0.644200
C    -0.009700 -0.117660  1.694870
C    -0.726980 -1.373740  1.935907
N    -0.592244 -2.323610  0.956638
C     0.102627 -2.053665 -0.214177
C     0.741054 -0.803900 -0.350016
N    -1.443011 -1.639518  2.990039
C    -1.571192 -0.687154  3.980530
N    -0.874897  0.531721  3.829842
C    -0.123752  0.932340  2.756211
C     0.182626 -2.976158 -1.268929
C     0.853718 -2.657190 -2.442691
C     1.474470 -1.390371 -2.593360
C     1.415034 -0.493275 -1.543690
O    -2.240676 -0.850473  4.978145
O     0.399407  2.026044  2.684493
C     2.176495 -1.025295 -3.874514
C     0.917139 -3.660435 -3.562854
C    -1.223388 -3.630330  1.135908
H    -1.001894  1.201005  4.580323
H     1.871748  0.490777 -1.617610
H     2.986468 -1.726688 -4.102518
H     2.598670 -0.020627 -3.803845
H     1.484512 -1.041211 -4.724047
H     0.476561 -3.253919 -4.479397
H     1.955156 -3.920941 -3.795937
H    -0.290217 -3.947798 -1.185048
H    -2.001887 -3.772688  0.381545
H    -1.663835 -3.657319  2.128709
H     0.384709 -4.577981 -3.305188
H    -0.467489 -4.412663  1.036326
H     1.501682  3.155607  0.249267
H     3.412379  3.382490 -1.318150
H     3.064697  3.043916 -3.759118
H     0.791447  2.513311 -4.611464
H    -1.113512  2.343668 -3.050752
H    -0.643045  2.560842  0.698541
H    -1.671002  3.570438 -0.313235
H    -1.421502  0.597592 -0.897681
H    -2.748214  1.684782 -1.306192
H    -3.340840  0.356866  0.609109
H    -3.068814  1.858186  1.184334

51
Point 176
C    -0.124609  2.568187 -2.663088
C     0.059822  2.759472 -1.289792
C     1.346467  3.051268 -0.822916
C     2.419859  3.159909 -1.704797
C     2.225784  2.962683 -3.072514
C     0.949654  2.663160 -3.548278
C    -1.075533  2.644627 -0.300134
C    -2.005559  1.446859 -0.525341
N    -2.617023  1.056937  0.752104
N     0.687700  0.145176  0.645367
C    -0.008563 -0.117668  1.695306
C    -0.727735 -1.372956  1.934891
N    -0.593278 -2.322424  0.955189
C     0.102857 -2.052597 -0.214908
C     0.742954 -0.803550 -0.349429
N    -1.445221 -1.638377  2.988106
C    -1.573152 -0.686394  3.979006
N    -0.874542  0.531352  3.830083
C    -0.122303  0.931845  2.757168
C     0.182387 -2.974443 -1.270251
C     0.854675 -2.655494 -2.443342
C     1.477175 -1.389391 -2.592675
C     1.418159 -0.492964 -1.542406
O    -2.244270 -0.849240  4.975610
O     0.402006  2.025054  2.686409
C     2.180477 -1.024299 -3.873126
C     0.917461 -3.657955 -3.564241
C    -1.226123 -3.628492  1.133161
H    -1.001583  1.200437  4.580733
H     1.876077  0.490599 -1.615310
H     2.989680 -1.726575 -4.101145
H     2.603889 -0.020226 -3.801486
H     1.488982 -1.038692 -4.723087
H     0.477965 -3.250135 -4.480724
H     1.955277 -3.919621 -3.796919
H    -0.291820 -3.945509 -1.187407
H    -2.004401 -3.769395  0.378292
H    -1.667144 -3.655672  2.125703
H     0.383681 -4.575004 -3.307611
H    -0.471102 -4.411649  1.033417
H     1.502042  3.157722  0.247840
H     3.410820  3.385240 -1.321810
H     3.061176  3.042798 -3.761953
H     0.787898  2.507491 -4.611245
H    -1.115264  2.337361 -3.048426
H    -0.641334  2.559328  0.699982
H    -1.670458  3.568624 -0.310841
H    -1.421884  0.595330 -0.893877
H    -2.748644  1.682496 -1.302297
H    -3.339662  0.355864  0.614762
H    -3.067766  1.857946  1.188111

51
Point 177
C    -0.126337  2.563912 -2.662049
C     0.059175  2.757468 -1.289223
C     1.345892  3.051665 -0.824042
C     2.418238  3.160639 -1.707142
C     2.223068  2.961248 -3.074394
C     0.946913  2.659141 -3.548440
C    -1.075018  2.642803 -0.298200
C    -2.005465  1.445098 -0.521810
N    -2.616018  1.056391  0.756435
N     0.690014  0.144958  0.646532
C    -0.007428 -0.117684  1.695743
C    -0.728489 -1.372177  1.933872
N    -0.594306 -2.321243  0.953740
C     0.103091 -2.051533 -0.215640
C     0.744847 -0.803202 -0.348845
N    -1.447432 -1.637238  2.986166
C    -1.575117 -0.685636  3.977475
N    -0.874173  0.530965  3.830334
C    -0.120846  0.931334  2.758133
C     0.182166 -2.972734 -1.271571
C     0.855647 -2.653804 -2.443990
C     1.479881 -1.388413 -2.591991
C     1.421274 -0.492656 -1.541125
O    -2.247889 -0.847995  4.973053
O     0.404616  2.024045  2.688338
C     2.184454 -1.023304 -3.871739
C     0.917810 -3.655483 -3.565621
C    -1.228844 -3.626658  1.130412
H    -1.001257  1.199849  4.581153
H     1.880383  0.490423 -1.613015
H     2.992905 -1.726443 -4.099764
H     2.609075 -0.019816 -3.799137
H     1.493452 -1.036202 -4.722129
H     0.479373 -3.246380 -4.482039
H     1.955429 -3.918284 -3.797907
H    -0.293397 -3.943228 -1.189764
H    -2.006896 -3.766110  0.375036
H    -1.670443 -3.654028  2.122694
H     0.382711 -4.572048 -3.310014
H    -0.474699 -4.410636  1.030510
H     1.502402  3.159850  0.246406
H     3.409252  3.387974 -1.325485
H     3.057639  3.041663 -3.764793
H     0.784332  2.501677 -4.611015
H    -1.117021  2.331073 -3.046078
H    -0.639618  2.557819  0.701430
H    -1.669902  3.566837 -0.308427
H    -1.422277  0.593104 -0.890091
H    -2.749080  1.680260 -1.298398
H    -3.338511  0.354909  0.620393
H    -3.066700  1.857728  1.191898

51
Point 178
C    -0.128072  2.559651 -2.660996
C     0.058528  2.755480 -1.288646
C     1.345315  3.052072 -0.825171
C     2.416610  3.161363 -1.709497
C     2.220339  2.959806 -3.076279
C     0.944160  2.655127 -3.548595
C    -1.074498  2.640999 -0.296255
C    -2.005378  1.443370 -0.518284
N    -2.615021  1.055864  0.760753
N     0.692320  0.144735  0.647696
C    -0.006297 -0.117707  1.696181
C    -0.729243 -1.371402  1.932851
N    -0.595327 -2.320067  0.952288
C     0.103329 -2.050475 -0.216373
C     0.746732 -0.802856 -0.348264
N    -1.449642 -1.636103  2.984221
C    -1.577087 -0.684880  3.975936
N    -0.873790  0.530558  3.830595
C    -0.119382  0.930809  2.759107
C     0.181959 -2.971031 -1.272890
C     0.856634 -2.652118 -2.444636
C     1.482585 -1.387437 -2.591307
C     1.424378 -0.492348 -1.539846
O    -2.251531 -0.846739  4.970474
O     0.407239  2.023015  2.690282
C     2.188427 -1.022309 -3.870352
C     0.918188 -3.653020 -3.566992
C    -1.231554 -3.624828  1.127662
H    -1.000916  1.199241  4.581586
H     1.884667  0.490248 -1.610724
H     2.996145 -1.726292 -4.098373
H     2.614231 -0.019396 -3.796798
H     1.497925 -1.033739 -4.721172
H     0.480788 -3.242653 -4.483341
H     1.955610 -3.916931 -3.798900
H    -0.294950 -3.940954 -1.192119
H    -2.009373 -3.762833  0.371776
H    -1.673735 -3.652386  2.119679
H     0.381797 -4.569110 -3.312396
H    -0.478282 -4.409624  1.027604
H     1.502765  3.161996  0.244963
H     3.407676  3.390696 -1.329180
H     3.054083  3.040512 -3.767642
H     0.780749  2.495867 -4.610772
H    -1.118783  2.324801 -3.043707
H    -0.637897  2.556311  0.702883
H    -1.669331  3.565077 -0.305990
H    -1.422684  0.590913 -0.886326
H    -2.749520  1.678077 -1.294499
H    -3.337389  0.353999  0.625996
H    -3.065619  1.857531  1.195693

51
Point 179
C    -0.129811  2.555402 -2.659929
C     0.057881  2.753508 -1.288062
C     1.344736  3.052490 -0.826305
C     2.414974  3.162086 -1.711864
C     2.217596  2.958358 -3.078168
C     0.941395  2.651115 -3.548742
C    -1.073973  2.639213 -0.294300
C    -2.005296  1.441676 -0.514766
N    -2.614033  1.055355  0.765054
N     0.694615  0.144506  0.648859
C    -0.005166 -0.117740  1.696621
C    -0.729997 -1.370633  1.931827
N    -0.596344 -2.318896  0.950834
C     0.103569 -2.049420 -0.217107
C     0.748607 -0.802513 -0.347685
N    -1.451852 -1.634971  2.982272
C    -1.579061 -0.684129  3.974393
N    -0.873394  0.530131  3.830868
C    -0.117910  0.930266  2.760091
C     0.181767 -2.969334 -1.274207
C     0.857634 -2.650438 -2.445278
C     1.485290 -1.386462 -2.590623
C     1.427470 -0.492041 -1.538570
O    -2.255194 -0.845475  4.967876
O     0.409874  2.021965  2.692241
C     2.192397 -1.021314 -3.868964
C     0.918592 -3.650565 -3.568357
C    -1.234253 -3.623002  1.124907
H    -1.000561  1.198611  4.582030
H     1.888928  0.490075 -1.608435
H     2.999397 -1.726125 -4.096971
H     2.619361 -0.018970 -3.794463
H     1.502401 -1.031300 -4.720217
H     0.482209 -3.238952 -4.484632
H     1.955819 -3.915563 -3.799898
H    -0.296481 -3.938684 -1.194473
H    -2.011837 -3.759563  0.368512
H    -1.677018 -3.650747  2.116660
H     0.380937 -4.566188 -3.314759
H    -0.481853 -4.408612  1.024696
H     1.503131  3.164162  0.243509
H     3.406091  3.393411 -1.332894
H     3.050510  3.039346 -3.770501
H     0.777149  2.490059 -4.610518
H    -1.120548  2.318544 -3.041313
H    -0.636168  2.554801  0.704342
H    -1.668741  3.563343 -0.303527
H    -1.423103  0.588759 -0.882585
H    -2.749964  1.675950 -1.290603
H    -3.336300  0.353137  0.631566
H    -3.064521  1.857356  1.199494

51
Point 180
C    -0.131555  2.551163 -2.658849
C     0.057235  2.751551 -1.287470
C     1.344157  3.052922 -0.827445
C     2.413330  3.162810 -1.714242
C     2.214841  2.956907 -3.080064
C     0.938617  2.647106 -3.548882
C    -1.073441  2.637445 -0.292334
C    -2.005221  1.440016 -0.511257
N    -2.613056  1.054863  0.769337
N     0.696900  0.144272  0.650022
C    -0.004038 -0.117782  1.697064
C    -0.730750 -1.369869  1.930802
N    -0.597356 -2.317729  0.949379
C     0.103812 -2.048369 -0.217842
C     0.750474 -0.802173 -0.347108
N    -1.454061 -1.633844  2.980320
C    -1.581037 -0.683382  3.972845
N    -0.872986  0.529684  3.831152
C    -0.116432  0.929707  2.761084
C     0.181587 -2.967640 -1.275523
C     0.858647 -2.648761 -2.445918
C     1.487995 -1.385490 -2.589937
C     1.430551 -0.491735 -1.537295
O    -2.258876 -0.844203  4.965261
O     0.412519  2.020895  2.694215
C     2.196366 -1.020321 -3.867574
C     0.919021 -3.648116 -3.569714
C    -1.236943 -3.621179  1.122150
H    -1.000193  1.197960  4.582487
H     1.893169  0.489902 -1.606148
H     3.002665 -1.725942 -4.095556
H     2.624467 -0.018536 -3.792134
H     1.506885 -1.028886 -4.719261
H     0.483636 -3.235275 -4.485911
H     1.956056 -3.914179 -3.800899
H    -0.297992 -3.936420 -1.196827
H    -2.014286 -3.756299  0.365242
H    -1.680298 -3.649111  2.113635
H     0.380128 -4.563283 -3.317104
H    -0.485413 -4.407600  1.021790
H     1.503501  3.166352  0.242044
H     3.404496  3.396123 -1.336631
H     3.046917  3.038168 -3.773371
H     0.773531  2.484252 -4.610251
H    -1.122315  2.312297 -3.038894
H    -0.634430  2.553284  0.705808
H    -1.668133  3.561634 -0.301036
H    -1.423536  0.586640 -0.878871
H    -2.750411  1.673880 -1.286711
H    -3.335242  0.352320  0.637100
H    -3.063410  1.857199  1.203296

51
Point 181
C    -0.133304  2.546935 -2.657754
C     0.056591  2.749611 -1.286870
C     1.343577  3.053369 -0.828591
C     2.411679  3.163537 -1.716634
C     2.212072  2.955452 -3.081967
C     0.935827  2.643100 -3.549016
C    -1.072901  2.635694 -0.290357
C    -2.005151  1.438389 -0.507759
N    -2.612089  1.054388  0.773598
N     0.699174  0.144031  0.651184
C    -0.002915 -0.117832  1.697507
C    -0.731503 -1.369112  1.929776
N    -0.598365 -2.316567  0.947922
C     0.104056 -2.047322 -0.218578
C     0.752331 -0.801834 -0.346533
N    -1.456266 -1.632724  2.978366
C    -1.583016 -0.682640  3.971294
N    -0.872565  0.529216  3.831447
C    -0.114947  0.929132  2.762087
C     0.181419 -2.965951 -1.276838
C     0.859672 -2.647088 -2.446555
C     1.490700 -1.384518 -2.589251
C     1.433622 -0.491429 -1.536021
O    -2.262574 -0.842925  4.962629
O     0.415176  2.019804  2.696204
C     2.200336 -1.019328 -3.866180
C     0.919476 -3.645674 -3.571064
C    -1.239626 -3.619360  1.119388
H    -0.999808  1.197286  4.582959
H     1.897391  0.489729 -1.603860
H     3.005949 -1.725745 -4.094127
H     2.629553 -0.018096 -3.789808
H     1.511375 -1.026496 -4.718305
H     0.485071 -3.231621 -4.487180
H     1.956320 -3.912780 -3.801903
H    -0.299485 -3.934160 -1.199181
H    -2.016722 -3.753040  0.361966
H    -1.683574 -3.647478  2.110604
H     0.379367 -4.560393 -3.319432
H    -0.488966 -4.406589  1.018881
H     1.503877  3.168570  0.240567
H     3.402894  3.398834 -1.340392
H     3.043306  3.036978 -3.776254
H     0.769894  2.478444 -4.609973
H    -1.124084  2.306059 -3.036450
H    -0.632683  2.551759  0.707280
H    -1.667503  3.559952 -0.298515
H    -1.423982  0.584558 -0.875185
H    -2.750860  1.671869 -1.282825
H    -3.334213  0.351544  0.642594
H    -3.062287  1.857058  1.207098

51
Point 182
C    -0.135056  2.542717 -2.656645
C     0.055948  2.747687 -1.286264
C     1.342998  3.053833 -0.829743
C     2.410021  3.164269 -1.719039
C     2.209290  2.953996 -3.083877
C     0.933025  2.639097 -3.549143
C    -1.072353  2.633958 -0.288369
C    -2.005086  1.436796 -0.504272
N    -2.611133  1.053927  0.777837
N     0.701437  0.143785  0.652347
C    -0.001794 -0.117892  1.697954
C    -0.732256 -1.368360  1.928749
N    -0.599372 -2.315409  0.946462
C     0.104300 -2.046278 -0.219315
C     0.754179 -0.801497 -0.345959
N    -1.458469 -1.631609  2.976410
C    -1.584994 -0.681905  3.969741
N    -0.872132  0.528729  3.831754
C    -0.113455  0.928540  2.763100
C     0.181261 -2.964265 -1.278153
C     0.860709 -2.645418 -2.447189
C     1.493406 -1.383549 -2.588562
C     1.436682 -0.491125 -1.534747
O    -2.266286 -0.841642  4.959984
O     0.417841  2.018692  2.698206
C     2.204307 -1.018336 -3.864782
C     0.919954 -3.643237 -3.572407
C    -1.242303 -3.617543  1.116622
H    -0.999412  1.196590  4.583444
H     1.901596  0.489557 -1.601572
H     3.009248 -1.725535 -4.092683
H     2.634619 -0.017651 -3.787483
H     1.515876 -1.024129 -4.717348
H     0.486514 -3.227987 -4.488439
H     1.956609 -3.911368 -3.802910
H    -0.300960 -3.931904 -1.201537
H    -2.019146 -3.749786  0.358683
H    -1.686848 -3.645847  2.107566
H     0.378653 -4.557516 -3.321744
H    -0.492511 -4.405579  1.015971
H     1.504256  3.170815  0.239078
H     3.401283  3.401549 -1.344178
H     3.039676  3.035780 -3.779149
H     0.766240  2.472635 -4.609683
H    -1.125854  2.299828 -3.033981
H    -0.630926  2.550222  0.708759
H    -1.666851  3.558293 -0.295962
H    -1.424442  0.582512 -0.871530
H    -2.751310  1.669918 -1.278947
H    -3.333215  0.350807  0.648047
H    -3.061155  1.856933  1.210898

51
Point 183
C    -0.136811  2.538506 -2.655522
C     0.055308  2.745778 -1.285649
C     1.342419  3.054314 -0.830902
C     2.408355  3.165009 -1.721459
C     2.206494  2.952540 -3.085795
C     0.930211  2.635096 -3.549264
C    -1.071797  2.632237 -0.286370
C    -2.005027  1.435236 -0.500798
N    -2.610189  1.053481  0.782053
N     0.703690  0.143532  0.653510
C    -0.000677 -0.117962  1.698404
C    -0.733009 -1.367615  1.927721
N    -0.600378 -2.314256  0.945000
C     0.104544 -2.045238 -0.220053
C     0.756016 -0.801163 -0.345387
N    -1.460667 -1.630501  2.974454
C    -1.586973 -0.681176  3.968187
N    -0.871688  0.528221  3.832071
C    -0.111959  0.927931  2.764122
C     0.181113 -2.962582 -1.279468
C     0.861757 -2.643751 -2.447821
C     1.496113 -1.382580 -2.587870
C     1.439733 -0.490822 -1.533472
O    -2.270008 -0.840355  4.957326
O     0.420515  2.017561  2.700221
C     2.208282 -1.017346 -3.863379
C     0.920456 -3.640805 -3.573745
C    -1.244975 -3.615729  1.113851
H    -0.999002  1.195872  4.583942
H     1.905783  0.489384 -1.599281
H     3.012564 -1.725313 -4.091222
H     2.639671 -0.017201 -3.785157
H     1.520388 -1.021783 -4.716389
H     0.487965 -3.224373 -4.489689
H     1.956923 -3.909941 -3.803918
H    -0.302419 -3.929651 -1.203894
H    -2.021561 -3.746535  0.355393
H    -1.690121 -3.644218  2.104521
H     0.377983 -4.554651 -3.324041
H    -0.496051 -4.404570  1.013058
H     1.504640  3.173088  0.237577
H     3.399662  3.404270 -1.347988
H     3.036025  3.034575 -3.782057
H     0.762569  2.466824 -4.609382
H    -1.127625  2.293602 -3.031486
H    -0.629158  2.548673  0.710244
H    -1.666176  3.556659 -0.293376
H    -1.424915  0.580501 -0.867905
H    -2.751760  1.668025 -1.275077
H    -3.332246  0.350109  0.653458
H    -3.060015  1.856822  1.214694

51
Point 184
C    -0.138570  2.534304 -2.654384
C     0.054670  2.743883 -1.285026
C     1.341839  3.054812 -0.832065
C     2.406680  3.165757 -1.723892
C     2.203683  2.951086 -3.087720
C     0.927385  2.631097 -3.549377
C    -1.071231  2.630530 -0.284358
C    -2.004973  1.433707 -0.497336
N    -2.609256  1.053047  0.786245
N     0.705931  0.143273  0.654674
C     0.000436 -0.118040  1.698855
C    -0.733761 -1.366877  1.926693
N    -0.601382 -2.313106  0.943536
C     0.104786 -2.044200 -0.220792
C     0.757844 -0.800831 -0.344815
N    -1.462862 -1.629399  2.972497
C    -1.588949 -0.680454  3.966631
N    -0.871234  0.527694  3.832400
C    -0.110458  0.927307  2.765152
C     0.180973 -2.960902 -1.280783
C     0.862815 -2.642086 -2.448450
C     1.498821 -1.381614 -2.587176
C     1.442775 -0.490521 -1.532196
O    -2.273738 -0.839064  4.954657
O     0.423197  2.016410  2.702246
C     2.212262 -1.016358 -3.861969
C     0.920980 -3.638378 -3.575076
C    -1.247644 -3.613916  1.111074
H    -0.998579  1.195134  4.584452
H     1.909955  0.489211 -1.596988
H     3.015897 -1.725081 -4.089744
H     2.644709 -0.016746 -3.782830
H     1.524914 -1.019458 -4.715428
H     0.489425 -3.220778 -4.490931
H     1.957261 -3.908502 -3.804927
H    -0.303865 -3.927400 -1.206253
H    -2.023965 -3.743287  0.352094
H    -1.693397 -3.642589  2.101467
H     0.377354 -4.551798 -3.326325
H    -0.499587 -4.403561  1.010144
H     1.505026  3.175387  0.236066
H     3.398031  3.406998 -1.351823
H     3.032354  3.033365 -3.784978
H     0.758879  2.461011 -4.609067
H    -1.129396  2.287379 -3.028966
H    -0.627379  2.547109  0.711736
H    -1.665478  3.555046 -0.290759
H    -1.425401  0.578524 -0.864309
H    -2.752212  1.666189 -1.271215
H    -3.331304  0.349445  0.658828
H    -3.058869  1.856723  1.218486

51
Point 185
C    -0.140332  2.530108 -2.653231
C     0.054034  2.742003 -1.284395
C     1.341258  3.055326 -0.833234
C     2.404997  3.166513 -1.726337
C     2.200859  2.949634 -3.089650
C     0.924546  2.627101 -3.549483
C    -1.070658  2.628836 -0.282336
C    -2.004924  1.432207 -0.493886
N    -2.608335  1.052626  0.790415
N     0.708163  0.143009  0.655837
C     0.001545 -0.118129  1.699309
C    -0.734514 -1.366144  1.925664
N    -0.602387 -2.311961  0.942068
C     0.105027 -2.043165 -0.221534
C     0.759663 -0.800502 -0.344245
N    -1.465051 -1.628304  2.970540
C    -1.590923 -0.679738  3.965074
N    -0.870768  0.527149  3.832738
C    -0.108952  0.926667  2.766190
C     0.180840 -2.959224 -1.282100
C     0.863884 -2.640424 -2.449077
C     1.501532 -1.380649 -2.586479
C     1.445810 -0.490221 -1.530919
O    -2.277474 -0.837769  4.951978
O     0.425884  2.015240  2.704279
C     2.216248 -1.015372 -3.860553
C     0.921525 -3.635955 -3.576402
C    -1.250311 -3.612105  1.108290
H    -0.998143  1.194374  4.584973
H     1.914115  0.489035 -1.594691
H     3.019249 -1.724840 -4.088249
H     2.649737 -0.016289 -3.780499
H     1.529454 -1.017153 -4.714464
H     0.490895 -3.217198 -4.492165
H     1.957623 -3.907050 -3.805937
H    -0.305299 -3.925151 -1.208617
H    -2.026363 -3.740039  0.348785
H    -1.696676 -3.640961  2.098403
H     0.376766 -4.548956 -3.328597
H    -0.503122 -4.402552  1.007226
H     1.505415  3.177710  0.234545
H     3.396389  3.409734 -1.355681
H     3.028663  3.032152 -3.787909
H     0.755173  2.455196 -4.608739
H    -1.131168  2.281160 -3.026418
H    -0.625592  2.545533  0.713235
H    -1.664759  3.553456 -0.288112
H    -1.425899  0.576579 -0.860742
H    -2.752663  1.664408 -1.267361
H    -3.330387  0.348813  0.664157
H    -3.057719  1.856635  1.222272

51
Point 186
C    -0.142098  2.525919 -2.652063
C     0.053398  2.740136 -1.283757
C     1.340675  3.055854 -0.834406
C     2.403303  3.167277 -1.728794
C     2.198019  2.948183 -3.091587
C     0.921696  2.623108 -3.549581
C    -1.070078  2.627154 -0.280302
C    -2.004879  1.430736 -0.490446
N    -2.607425  1.052217  0.794564
N     0.710386  0.142737  0.657002
C     0.002650 -0.118225  1.699765
C    -0.735266 -1.365418  1.924634
N    -0.603392 -2.310817  0.940595
C     0.105266 -2.042133 -0.222278
C     0.761474 -0.800175 -0.343677
N    -1.467234 -1.627215  2.968583
C    -1.592893 -0.679028  3.963515
N    -0.870293  0.526586  3.833084
C    -0.107442  0.926013  2.767235
C     0.180713 -2.957547 -1.283418
C     0.864963 -2.638763 -2.449702
C     1.504246 -1.379686 -2.585779
C     1.448839 -0.489922 -1.529640
O    -2.281214 -0.836472  4.949289
O     0.428578  2.014053  2.706321
C     2.220243 -1.014389 -3.859128
C     0.922093 -3.633534 -3.577724
C    -1.252978 -3.610293  1.105498
H    -0.997697  1.193595  4.585507
H     1.918265  0.488858 -1.592389
H     3.022620 -1.724592 -4.086734
H     2.654760 -0.015830 -3.778164
H     1.534014 -1.014866 -4.713498
H     0.492376 -3.213632 -4.493393
H     1.958008 -3.905588 -3.806948
H    -0.306721 -3.922902 -1.210984
H    -2.028752 -3.736792  0.345464
H    -1.699961 -3.639330  2.095328
H     0.376215 -4.546121 -3.330859
H    -0.506657 -4.401542  1.004303
H     1.505805  3.180052  0.233015
H     3.394736  3.412477 -1.359561
H     3.024951  3.030936 -3.790852
H     0.751449  2.449381 -4.608398
H    -1.132940  2.274944 -3.023846
H    -0.623797  2.543945  0.714742
H    -1.664021  3.551885 -0.285434
H    -1.426408  0.574664 -0.857200
H    -2.753115  1.662677 -1.263515
H    -3.329490  0.348205  0.669450
H    -3.056574  1.856557  1.226049

51
Point 187
C    -0.143867  2.521738 -2.650879
C     0.052764  2.738281 -1.283109
C     1.340090  3.056396 -0.835583
C     2.401600  3.168049 -1.731260
C     2.195165  2.946737 -3.093526
C     0.918835  2.619118 -3.549670
C    -1.069492  2.625484 -0.278259
C    -2.004839  1.429291 -0.487016
N    -2.606526  1.051817  0.798693
N     0.712597  0.142462  0.658164
C     0.003755 -0.118332  1.700223
C    -0.736016 -1.364698  1.923604
N    -0.604399 -2.309677  0.939119
C     0.105504 -2.041102 -0.223025
C     0.763276 -0.799849 -0.343110
N    -1.469414 -1.626132  2.966624
C    -1.594860 -0.678323  3.961957
N    -0.869807  0.526005  3.833441
C    -0.105929  0.925344  2.768287
C     0.180596 -2.955872 -1.284739
C     0.866053 -2.637104 -2.450326
C     1.506965 -1.378725 -2.585076
C     1.451862 -0.489627 -1.528361
O    -2.284955 -0.835172  4.946592
O     0.431274  2.012850  2.708370
C     2.224247 -1.013408 -3.857697
C     0.922680 -3.631116 -3.579043
C    -1.255647 -3.608481  1.102697
H    -0.997238  1.192799  4.586048
H     1.922402  0.488678 -1.590085
H     3.026013 -1.724334 -4.085201
H     2.659774 -0.015368 -3.775822
H     1.538591 -1.012599 -4.712528
H     0.493866 -3.210081 -4.494615
H     1.958414 -3.904113 -3.807961
H    -0.308131 -3.920654 -1.213357
H    -2.031140 -3.733541  0.342133
H    -1.703252 -3.637699  2.092242
H     0.375700 -4.543296 -3.333112
H    -0.510198 -4.400532  1.001375
H     1.506194  3.182412  0.231477
H     3.393069  3.415228 -1.363459
H     3.021219  3.029719 -3.793802
H     0.747711  2.443563 -4.608045
H    -1.134712  2.268730 -3.021248
H    -0.621994  2.542346  0.716254
H    -1.663264  3.550333 -0.282731
H    -1.426928  0.572778 -0.853683
H    -2.753566  1.660994 -1.259678
H    -3.328623  0.347632  0.674705
H    -3.055417  1.856491  1.229824

51
Point 188
C    -0.145640  2.517564 -2.649683
C     0.052129  2.736439 -1.282455
C     1.339501  3.056948 -0.836762
C     2.399886  3.168827 -1.733736
C     2.192296  2.945293 -3.095470
C     0.915962  2.615133 -3.549751
C    -1.068901  2.623826 -0.276205
C    -2.004805  1.427872 -0.483595
N    -2.605639  1.051429  0.802803
N     0.714800  0.142180  0.659327
C     0.004853 -0.118446  1.700680
C    -0.736766 -1.363982  1.922572
N    -0.605405 -2.308538  0.937639
C     0.105739 -2.040073 -0.223775
C     0.765071 -0.799527 -0.342544
N    -1.471585 -1.625055  2.964666
C    -1.596820 -0.677626  3.960398
N    -0.869312  0.525407  3.833804
C    -0.104413  0.924661  2.769343
C     0.180481 -2.954197 -1.286062
C     0.867152 -2.635446 -2.450949
C     1.509689 -1.377767 -2.584369
C     1.454880 -0.489334 -1.527079
O    -2.288694 -0.833870  4.943888
O     0.433972  2.011630  2.710425
C     2.228261 -1.012432 -3.856257
C     0.923288 -3.628701 -3.580357
C    -1.258317 -3.606667  1.099887
H    -0.996769  1.191982  4.586601
H     1.926534  0.488494 -1.587775
H     3.029428 -1.724072 -4.083648
H     2.664785 -0.014905 -3.773477
H     1.543189 -1.010352 -4.711556
H     0.495368 -3.206542 -4.495831
H     1.958842 -3.902628 -3.808974
H    -0.309534 -3.918405 -1.215735
H    -2.033520 -3.730287  0.338787
H    -1.706551 -3.636064  2.089143
H     0.375221 -4.540477 -3.335355
H    -0.513740 -4.399522  0.998442
H     1.506583  3.184785  0.229931
H     3.391391  3.417981 -1.367375
H     3.017467  3.028504 -3.796759
H     0.743958  2.437749 -4.607677
H    -1.136485  2.262524 -3.018629
H    -0.620185  2.540740  0.717772
H    -1.662492  3.548800 -0.280003
H    -1.427458  0.570919 -0.850186
H    -2.754017  1.659356 -1.255848
H    -3.327770  0.347076  0.679930
H    -3.054270  1.856432  1.233590

51
Point 189
C    -0.147413  2.513407 -2.648476
C     0.051494  2.734611 -1.281795
C     1.338911  3.057509 -0.837943
C     2.398166  3.169608 -1.736216
C     2.189419  2.943855 -3.097413
C     0.913085  2.611161 -3.549825
C    -1.068307  2.622183 -0.274148
C    -2.004774  1.426478 -0.480190
N    -2.604765  1.051054  0.806888
N     0.716989  0.141894  0.660487
C     0.005945 -0.118567  1.701138
C    -0.737513 -1.363274  1.921541
N    -0.606411 -2.307404  0.936156
C     0.105973 -2.039047 -0.224526
C     0.766856 -0.799206 -0.341981
N    -1.473744 -1.623988  2.962713
C    -1.598771 -0.676937  3.958842
N    -0.868810  0.524793  3.834176
C    -0.102899  0.923967  2.770404
C     0.180373 -2.952525 -1.287386
C     0.868258 -2.633793 -2.451569
C     1.512412 -1.376812 -2.583660
C     1.457889 -0.489043 -1.525798
O    -2.292425 -0.832570  4.941183
O     0.436666  2.010398  2.712483
C     2.232280 -1.011460 -3.854812
C     0.923914 -3.626292 -3.581665
C    -1.260984 -3.604854  1.097072
H    -0.996292  1.191149  4.587162
H     1.930651  0.488308 -1.585464
H     3.032857 -1.723804 -4.082079
H     2.669784 -0.014443 -3.771130
H     1.547798 -1.008127 -4.710583
H     0.496879 -3.203022 -4.497040
H     1.959291 -3.901137 -3.809986
H    -0.310925 -3.916159 -1.218115
H    -2.035891 -3.727035  0.335432
H    -1.709853 -3.634429  2.086036
H     0.374775 -4.537671 -3.337587
H    -0.517281 -4.398511  0.995508
H     1.506971  3.187166  0.228380
H     3.389704  3.420730 -1.371301
H     3.013703  3.027289 -3.799719
H     0.740198  2.431951 -4.607299
H    -1.138254  2.256338 -3.015992
H    -0.618377  2.539133  0.719291
H    -1.661708  3.547287 -0.277262
H    -1.427994  0.569088 -0.846713
H    -2.754466  1.657759 -1.252034
H    -3.326935  0.346544  0.685114
H    -3.053131  1.856384  1.237338

51
Point 190
C    -0.149194  2.509250 -2.647254
C     0.050858  2.732790 -1.281128
C     1.338315  3.058081 -0.839131
C     2.396432  3.170395 -1.738711
C     2.186523  2.942416 -3.099364
C     0.910192  2.607186 -3.549892
C    -1.067708  2.620549 -0.272080
C    -2.004746  1.425104 -0.476785
N    -2.603900  1.050692  0.810964
N     0.719173  0.141604  0.661649
C     0.007037 -0.118696  1.701599
C    -0.738260 -1.362570  1.920507
N    -0.607420 -2.306268  0.934665
C     0.106205 -2.038020 -0.225282
C     0.768636 -0.798886 -0.341419
N    -1.475900 -1.622926  2.960756
C    -1.600721 -0.676254  3.957283
N    -0.868303  0.524161  3.834555
C    -0.101382  0.923258  2.771474
C     0.180270 -2.950850 -1.288715
C     0.869378 -2.632138 -2.452190
C     1.515147 -1.375857 -2.582947
C     1.460900 -0.488753 -1.524512
O    -2.296159 -0.831270  4.938467
O     0.439364  2.009148  2.714557
C     2.236320 -1.010491 -3.853355
C     0.924561 -3.623881 -3.582973
C    -1.263661 -3.603036  1.094241
H    -0.995807  1.190295  4.587733
H     1.934770  0.488118 -1.583144
H     3.036315 -1.723532 -4.080486
H     2.674794 -0.013980 -3.768770
H     1.552440 -1.005914 -4.709604
H     0.498406 -3.199504 -4.498247
H     1.959760 -3.899633 -3.810999
H    -0.312310 -3.913906 -1.220505
H    -2.038263 -3.723771  0.332056
H    -1.713172 -3.632786  2.082908
H     0.374359 -4.534865 -3.339817
H    -0.520834 -4.397497  0.992561
H     1.507360  3.189565  0.226815
H     3.388001  3.423486 -1.375252
H     3.009914  3.026070 -3.802692
H     0.736417  2.426143 -4.606908
H    -1.140027  2.250146 -3.013331
H    -0.616560  2.537520  0.720818
H    -1.660909  3.545789 -0.274499
H    -1.428537  0.567278 -0.843248
H    -2.754913  1.656196 -1.248222
H    -3.326118  0.346036  0.690280
H    -3.051994  1.856350  1.241084

51
Point 191
C    -0.150966  2.505128 -2.646031
C     0.050226  2.730993 -1.280462
C     1.337720  3.058658 -0.840320
C     2.394700  3.171180 -1.741202
C     2.183632  2.940988 -3.101310
C     0.907306  2.603241 -3.549954
C    -1.067108  2.618939 -0.270020
C    -2.004721  1.423761 -0.473409
N    -2.603052  1.050349  0.815000
N     0.721334  0.141312  0.662804
C     0.008117 -0.118831  1.702059
C    -0.739000 -1.361877  1.919480
N    -0.608424 -2.305140  0.933178
C     0.106434 -2.036998 -0.226037
C     0.770399 -0.798568 -0.340860
N    -1.478034 -1.621879  2.958813
C    -1.602653 -0.675586  3.955736
N    -0.867794  0.523515  3.834941
C    -0.099875  0.922540  2.772545
C     0.180174 -2.949184 -1.290039
C     0.870500 -2.630493 -2.452805
C     1.517871 -1.374910 -2.582234
C     1.463889 -0.488467 -1.523231
O    -2.299865 -0.829982  4.935765
O     0.442043  2.007890  2.716631
C     2.240346 -1.009531 -3.851899
C     0.925223 -3.621485 -3.584269
C    -1.266323 -3.601225  1.091416
H    -0.995320  1.189425  4.588312
H     1.938859  0.487926 -1.580833
H     3.039774 -1.723256 -4.078882
H     2.679770 -0.013519 -3.766419
H     1.557075 -1.003735 -4.708627
H     0.499936 -3.196019 -4.499442
H     1.960247 -3.898130 -3.812006
H    -0.313677 -3.911665 -1.222886
H    -2.040616 -3.720521  0.328684
H    -1.716481 -3.631149  2.079785
H     0.373978 -4.532081 -3.342025
H    -0.524370 -4.396488  0.989626
H     1.507749  3.191963  0.225246
H     3.386297  3.426223 -1.379198
H     3.006130  3.024855 -3.805657
H     0.732646  2.420376 -4.606510
H    -1.141790  2.244004 -3.010668
H    -0.614751  2.535918  0.722337
H    -1.660103  3.544318 -0.271739
H    -1.429082  0.565502 -0.839816
H    -2.755353  1.654676 -1.244443
H    -3.325318  0.345551  0.695389
H    -3.050874  1.856332  1.244793

51
Point 192
C    -0.152752  2.500990 -2.644791
C     0.049590  2.729197 -1.279789
C     1.337120  3.059250 -0.841526
C     2.392949  3.171973 -1.743725
C     2.180711  2.939551 -3.103276
C     0.904393  2.599276 -3.550013
C    -1.066500  2.617332 -0.267943
C    -2.004697  1.422432 -0.470019
N    -2.602210  1.050022  0.819044
N     0.723498  0.141016  0.663968
C     0.009199 -0.118974  1.702524
C    -0.739742 -1.361185  1.918446
N    -0.609436 -2.304007  0.931677
C     0.106663 -2.035971 -0.226799
C     0.772166 -0.798249 -0.340298
N    -1.480171 -1.620836  2.956859
C    -1.604592 -0.674924  3.954182
N    -0.867280  0.522845  3.835339
C    -0.098362  0.921804  2.773631
C     0.180083 -2.947507 -1.291373
C     0.871639 -2.628837 -2.453423
C     1.520617 -1.373959 -2.581512
C     1.466894 -0.488181 -1.521940
O    -2.303589 -0.828694  4.933044
O     0.444735  2.006609  2.718734
C     2.244411 -1.008568 -3.850423
C     0.925908 -3.619076 -3.585570
C    -1.269006 -3.599400  1.088562
H    -0.994827  1.188529  4.588906
H     1.942968  0.487731 -1.578502
H     3.043276 -1.722974 -4.077248
H     2.684778 -0.013054 -3.764045
H     1.561761 -1.001557 -4.707640
H     0.501489 -3.192520 -4.500640
H     1.960757 -3.896609 -3.813017
H    -0.315043 -3.909408 -1.225287
H    -2.042979 -3.717244  0.325274
H    -1.719821 -3.629498  2.076627
H     0.373622 -4.529284 -3.344240
H    -0.527936 -4.395470  0.986664
H     1.508145  3.194396  0.223650
H     3.384572  3.428977 -1.383190
H     3.002305  3.023628 -3.808653
H     0.728838  2.414576 -4.606101
H    -1.143564  2.237834 -3.007972
H    -0.612925  2.534309  0.723866
H    -1.659279  3.542856 -0.268951
H    -1.429632  0.563737 -0.836371
H    -2.755789  1.653181 -1.240652
H    -3.324526  0.345088  0.700505
H    -3.049757  1.856331  1.248510

51
Point 193
C    -0.154541  2.496862 -2.643546
C     0.048955  2.727415 -1.279117
C     1.336518  3.059854 -0.842746
C     2.391190  3.172770 -1.746265
C     2.177779  2.938113 -3.105255
C     0.901471  2.595315 -3.550072
C    -1.065886  2.615742 -0.265865
C    -2.004672  1.421128 -0.466638
N    -2.601379  1.049718  0.823072
N     0.725649  0.140717  0.665134
C     0.010275 -0.119124  1.702992
C    -0.740483 -1.360501  1.917414
N    -0.610448 -2.302875  0.930172
C     0.106891 -2.034942 -0.227563
C     0.773925 -0.797929 -0.339736
N    -1.482298 -1.619806  2.954910
C    -1.606525 -0.674276  3.952632
N    -0.866767  0.522155  3.835747
C    -0.096852  0.921053  2.774729
C     0.179997 -2.945828 -1.292709
C     0.872788 -2.627182 -2.454038
C     1.523368 -1.373008 -2.580784
C     1.469894 -0.487894 -1.520645
O    -2.307307 -0.827418  4.930323
O     0.447422  2.005312  2.720856
C     2.248487 -1.007608 -3.848938
C     0.926613 -3.616667 -3.586866
C    -1.271691 -3.597573  1.085696
H    -0.994333  1.187609  4.589513
H     1.947071  0.487533 -1.576164
H     3.046800 -1.722686 -4.075591
H     2.689782 -0.012588 -3.761664
H     1.566468 -0.999398 -4.706648
H     0.503055 -3.189030 -4.501832
H     1.961288 -3.895079 -3.814027
H    -0.316400 -3.907148 -1.227693
H    -2.045337 -3.713961  0.321848
H    -1.723171 -3.627844  2.073454
H     0.373298 -4.526491 -3.346447
H    -0.531505 -4.394451  0.983695
H     1.508547  3.196851  0.222032
H     3.382838  3.431729 -1.387208
H     2.998463  3.022395 -3.811665
H     0.725017  2.408778 -4.605688
H    -1.145337  2.231675 -3.005262
H    -0.611092  2.532706  0.725394
H    -1.658442  3.541415 -0.266154
H    -1.430184  0.561997 -0.832935
H    -2.756216  1.651718 -1.236874
H    -3.323746  0.344650  0.705596
H    -3.048653  1.856354  1.252208

51
Point 194
C    -0.156331  2.492744 -2.642297
C     0.048323  2.725647 -1.278448
C     1.335917  3.060471 -0.843984
C     2.389425  3.173571 -1.748829
C     2.174834  2.936674 -3.107250
C     0.898540  2.591358 -3.550134
C    -1.065263  2.614169 -0.263787
C    -2.004644  1.419850 -0.463266
N    -2.600558  1.049441  0.827083
N     0.727788  0.140417  0.666302
C     0.011344 -0.119281  1.703466
C    -0.741221 -1.359825  1.916385
N    -0.611461 -2.301744  0.928663
C     0.107116 -2.033913 -0.228328
C     0.775676 -0.797608 -0.339172
N    -1.484416 -1.618789  2.952964
C    -1.608453 -0.673645  3.951087
N    -0.866257  0.521443  3.836166
C    -0.095349  0.920287  2.775840
C     0.179917 -2.944147 -1.294047
C     0.873946 -2.625525 -2.454651
C     1.526125 -1.372056 -2.580051
C     1.472890 -0.487608 -1.519345
O    -2.311018 -0.826157  4.927604
O     0.450101  2.003997  2.723002
C     2.252574 -1.006650 -3.847441
C     0.927336 -3.614257 -3.588157
C    -1.274378 -3.595743  1.082819
H    -0.993842  1.186664  4.590135
H     1.951169  0.487334 -1.573819
H     3.050346 -1.722392 -4.073912
H     2.694785 -0.012119 -3.759274
H     1.571196 -0.997255 -4.705650
H     0.504635 -3.185548 -4.503019
H     1.961839 -3.893538 -3.815033
H    -0.317747 -3.904885 -1.230102
H    -2.047688 -3.710673  0.318404
H    -1.726532 -3.626187  2.070264
H     0.373003 -4.523701 -3.348647
H    -0.535080 -4.393431  0.980719
H     1.508958  3.199332  0.220389
H     3.381095  3.434483 -1.391258
H     2.994604  3.021153 -3.814698
H     0.721182  2.402980 -4.605271
H    -1.147109  2.225527 -3.002538
H    -0.609249  2.531110  0.726920
H    -1.657589  3.539995 -0.263350
H    -1.430735  0.560280 -0.829504
H    -2.756633  1.650288 -1.233111
H    -3.322975  0.344242  0.710663
H    -3.047561  1.856404  1.255886

51
Point 195
C    -0.158123  2.488633 -2.641045
C     0.047695  2.723894 -1.277784
C     1.335318  3.061105 -0.845242
C     2.387655  3.174377 -1.751420
C     2.171879  2.935232 -3.109264
C     0.895599  2.587401 -3.550200
C    -1.064630  2.612615 -0.261710
C    -2.004613  1.418598 -0.459902
N    -2.599748  1.049196  0.831077
N     0.729913  0.140115  0.667476
C     0.012406 -0.119446  1.703947
C    -0.741957 -1.359158  1.915359
N    -0.612474 -2.300616  0.927151
C     0.107341 -2.032883 -0.229094
C     0.777418 -0.797285 -0.338606
N    -1.486524 -1.617788  2.951022
C    -1.610378 -0.673031  3.949548
N    -0.865752  0.520709  3.836598
C    -0.093852  0.919505  2.776966
C     0.179844 -2.942464 -1.295384
C     0.875115 -2.623867 -2.455260
C     1.528886 -1.371104 -2.579311
C     1.475880 -0.487319 -1.518039
O    -2.314722 -0.824915  4.924887
O     0.452771  2.002665  2.725172
C     2.256673 -1.005692 -3.845932
C     0.928080 -3.611847 -3.589443
C    -1.277068 -3.593913  1.079930
H    -0.993360  1.185694  4.590771
H     1.955257  0.487135 -1.571466
H     3.053912 -1.722090 -4.072208
H     2.699785 -0.011646 -3.756873
H     1.575945 -0.995126 -4.704646
H     0.506231 -3.182073 -4.504199
H     1.962411 -3.891988 -3.816034
H    -0.319083 -3.902618 -1.232514
H    -2.050035 -3.707377  0.314945
H    -1.729898 -3.624532  2.067060
H     0.372738 -4.520915 -3.350838
H    -0.538659 -4.392411  0.977729
H     1.509381  3.201842  0.218716
H     3.379345  3.437238 -1.395345
H     2.990727  3.019902 -3.817756
H     0.717333  2.397179 -4.604854
H    -1.148880  2.219387 -2.999802
H    -0.607396  2.529524  0.728441
H    -1.656718  3.538597 -0.260541
H    -1.431284  0.558587 -0.826077
H    -2.757035  1.648892 -1.229364
H    -3.322212  0.343866  0.715708
H    -3.046487  1.856487  1.259537

51
Point 196
C    -0.159915  2.484530 -2.639794
C     0.047072  2.722155 -1.277128
C     1.334721  3.061755 -0.846526
C     2.385879  3.175189 -1.754042
C     2.168912  2.933787 -3.111302
C     0.892649  2.583443 -3.550273
C    -1.063986  2.611082 -0.259635
C    -2.004578  1.417376 -0.456547
N    -2.598949  1.048986  0.835054
N     0.732024  0.139811  0.668655
C     0.013457 -0.119618  1.704433
C    -0.742692 -1.358501  1.914338
N    -0.613489 -2.299490  0.925637
C     0.107563 -2.031852 -0.229859
C     0.779152 -0.796961 -0.338035
N    -1.488619 -1.616806  2.949090
C    -1.612298 -0.672438  3.948018
N    -0.865254  0.519950  3.837043
C    -0.092364  0.918705  2.778107
C     0.179777 -2.940778 -1.296722
C     0.876293 -2.622205 -2.455865
C     1.531652 -1.370148 -2.578563
C     1.478867 -0.487030 -1.516726
O    -2.318419 -0.823693  4.922177
O     0.455432  2.001313  2.727369
C     2.260781 -1.004734 -3.844411
C     0.928843 -3.609434 -3.590723
C    -1.279759 -3.592082  1.077031
H    -0.992876  1.184693  4.591427
H     1.959344  0.486935 -1.569100
H     3.057499 -1.721778 -4.070481
H     2.704780 -0.011166 -3.754465
H     1.580713 -0.993014 -4.703633
H     0.507841 -3.178601 -4.505373
H     1.963004 -3.890426 -3.817032
H    -0.320407 -3.900349 -1.234930
H    -2.052369 -3.704081  0.311464
H    -1.733282 -3.622871  2.063839
H     0.372501 -4.518127 -3.353022
H    -0.542240 -4.391390  0.974743
H     1.509814  3.204386  0.217010
H     3.377587  3.439998 -1.399472
H     2.986834  3.018640 -3.820844
H     0.713468  2.391371 -4.604438
H    -1.150649  2.213254 -2.997055
H    -0.605529  2.527948  0.729956
H    -1.655828  3.537226 -0.257729
H    -1.431829  0.556920 -0.822651
H    -2.757422  1.647530 -1.225636
H    -3.321464  0.343530  0.720729
H    -3.045418  1.856608  1.263168

51
Point 197
C    -0.161706  2.480433 -2.638543
C     0.046455  2.720433 -1.276480
C     1.334129  3.062423 -0.847835
C     2.384099  3.176007 -1.756698
C     2.165935  2.932338 -3.113366
C     0.889690  2.579483 -3.550356
C    -1.063327  2.609570 -0.257565
C    -2.004536  1.416183 -0.453201
N    -2.598161  1.048816  0.839014
N     0.734119  0.139505  0.669842
C     0.014500 -0.119799  1.704928
C    -0.743425 -1.357855  1.913322
N    -0.614504 -2.298368  0.924121
C     0.107784 -2.030821 -0.230624
C     0.780877 -0.796636 -0.337460
N    -1.490705 -1.615843  2.947163
C    -1.614214 -0.671866  3.946497
N    -0.864764  0.519167  3.837501
C    -0.090887  0.917889  2.779263
C     0.179715 -2.939090 -1.298060
C     0.877481 -2.620541 -2.456465
C     1.534422 -1.369191 -2.577806
C     1.481847 -0.486738 -1.515404
O    -2.322107 -0.822495  4.919472
O     0.458080  1.999943  2.729591
C     2.264900 -1.003773 -3.842875
C     0.929627 -3.607018 -3.591997
C    -1.282451 -3.590251  1.074120
H    -0.992405  1.183664  4.592098
H     1.963420  0.486737 -1.566724
H     3.061106 -1.721455 -4.068728
H     2.709771 -0.010681 -3.752044
H     1.585500 -0.990913 -4.702612
H     0.509469 -3.175134 -4.506540
H     1.963620 -3.888852 -3.818023
H    -0.321720 -3.898077 -1.237349
H    -2.054700 -3.700780  0.307970
H    -1.736671 -3.621215  2.060603
H     0.372296 -4.515341 -3.355197
H    -0.545825 -4.390370  0.971743
H     1.510260  3.206959  0.215269
H     3.375824  3.442762 -1.403644
H     2.982921  3.017366 -3.823962
H     0.709590  2.385555 -4.604025
H    -1.152417  2.207128 -2.994298
H    -0.603647  2.526385  0.731465
H    -1.654915  3.535880 -0.254914
H    -1.432372  0.555278 -0.819225
H    -2.757792  1.646203 -1.221925
H    -3.320722  0.343234  0.725730
H    -3.044367  1.856773  1.266770

51
Point 198
C    -0.163497  2.476341 -2.637295
C     0.045845  2.718725 -1.275843
C     1.333542  3.063107 -0.849173
C     2.382316  3.176832 -1.759390
C     2.162946  2.930885 -3.115457
C     0.886723  2.575519 -3.550449
C    -1.062654  2.608079 -0.255501
C    -2.004488  1.415023 -0.449865
N    -2.597384  1.048691  0.842959
N     0.736198  0.139197  0.671035
C     0.015532 -0.119990  1.705432
C    -0.744156 -1.357222  1.912313
N    -0.615520 -2.297250  0.922603
C     0.108004 -2.029788 -0.231387
C     0.782593 -0.796309 -0.336880
N    -1.492780 -1.614900  2.945246
C    -1.616126 -0.671317  3.944985
N    -0.864284  0.518360  3.837974
C    -0.089421  0.917056  2.780436
C     0.179661 -2.937399 -1.299397
C     0.878680 -2.618873 -2.457059
C     1.537195 -1.368229 -2.577040
C     1.484822 -0.486443 -1.514074
O    -2.325786 -0.821323  4.916776
O     0.460713  1.998555  2.731837
C     2.269028 -1.002810 -3.841326
C     0.930432 -3.604599 -3.593264
C    -1.285143 -3.588421  1.071199
H    -0.991944  1.182608  4.592786
H     1.967490  0.486540 -1.564335
H     3.064732 -1.721122 -4.066950
H     2.714757 -0.010188 -3.749610
H     1.590306 -0.988823 -4.701581
H     0.511114 -3.171669 -4.507701
H     1.964257 -3.887266 -3.819007
H    -0.323020 -3.895802 -1.239770
H    -2.057021 -3.697475  0.304458
H    -1.740069 -3.619561  2.057352
H     0.372119 -4.512554 -3.357366
H    -0.549412 -4.389351  0.968735
H     1.510720  3.209562  0.213493
H     3.374055  3.445531 -1.407862
H     2.978992  3.016080 -3.827115
H     0.705697  2.379728 -4.603615
H    -1.154180  2.201006 -2.991531
H    -0.601749  2.524837  0.732964
H    -1.653980  3.534561 -0.252102
H    -1.432910  0.553661 -0.815796
H    -2.758143  1.644911 -1.218235
H    -3.319992  0.342984  0.730712
H    -3.043329  1.856987  1.270343

51
Point 199
C    -0.165286  2.472253 -2.636050
C     0.045244  2.717031 -1.275217
C     1.332960  3.063807 -0.850539
C     2.380529  3.177662 -1.762118
C     2.159948  2.929428 -3.117577
C     0.883749  2.571550 -3.550554
C    -1.061966  2.606611 -0.253442
C    -2.004433  1.413893 -0.446535
N    -2.596619  1.048614  0.846889
N     0.738263  0.138886  0.672238
C     0.016553 -0.120189  1.705945
C    -0.744887 -1.356600  1.911309
N    -0.616536 -2.296136  0.921085
C     0.108222 -2.028756 -0.232149
C     0.784301 -0.795980 -0.336293
N    -1.494845 -1.613978  2.943336
C    -1.618035 -0.670791  3.943484
N    -0.863813  0.517528  3.838460
C    -0.087968  0.916207  2.781623
C     0.179614 -2.935705 -1.300732
C     0.879888 -2.617202 -2.457648
C     1.539973 -1.367264 -2.576263
C     1.487790 -0.486145 -1.512735
O    -2.329456 -0.820177  4.914088
O     0.463329  1.997150  2.734105
C     2.273166 -1.001843 -3.839761
C     0.931257 -3.602175 -3.594525
C    -1.287837 -3.586593  1.068268
H    -0.991495  1.181523  4.593491
H     1.971549  0.486345 -1.561934
H     3.068380 -1.720774 -4.065145
H     2.719736 -0.009685 -3.747165
H     1.595131 -0.986747 -4.700541
H     0.512777 -3.168208 -4.508854
H     1.964917 -3.885666 -3.819986
H    -0.324307 -3.893524 -1.242193
H    -2.059334 -3.694169  0.300929
H    -1.743476 -3.617909  2.054086
H     0.371974 -4.509767 -3.359526
H    -0.553001 -4.388334  0.965722
H     1.511191  3.212190  0.211680
H     3.372282  3.448305 -1.412129
H     2.975045  3.014783 -3.830302
H     0.701792  2.373889 -4.603211
H    -1.155940  2.194888 -2.988756
H    -0.599834  2.523303  0.734455
H    -1.653020  3.533269 -0.249292
H    -1.433444  0.552068 -0.812359
H    -2.758474  1.643652 -1.214564
H    -3.319270  0.342780  0.735679
H    -3.042308  1.857253  1.273887

51
Point 200
C    -0.167073  2.468167 -2.634809
C     0.044650  2.715350 -1.274604
C     1.332385  3.064522 -0.851934
C     2.378739  3.178498 -1.764884
C     2.156940  2.927965 -3.119725
C     0.880768  2.567575 -3.550670
C    -1.061262  2.605166 -0.251392
C    -2.004371  1.412796 -0.443214
N    -2.595866  1.048588  0.850805
N     0.740310  0.138573  0.673448
C     0.017564 -0.120398  1.706467
C    -0.745616 -1.355991  1.910313
N    -0.617553 -2.295026  0.919565
C     0.108438 -2.027723 -0.232908
C     0.785999 -0.795651 -0.335700
N    -1.496898 -1.613078  2.941438
C    -1.619938 -0.670289  3.941993
N    -0.863352  0.516673  3.838960
C    -0.086530  0.915341  2.782825
C     0.179574 -2.934009 -1.302067
C     0.881106 -2.615525 -2.458232
C     1.542754 -1.366294 -2.575477
C     1.490754 -0.485845 -1.511384
O    -2.333114 -0.819058  4.911411
O     0.465925  1.995730  2.736392
C     2.277313 -1.000871 -3.838181
C     0.932104 -3.599746 -3.595779
C    -1.290531 -3.584767  1.065326
H    -0.991059  1.180411  4.594212
H     1.975604  0.486150 -1.559518
H     3.072045 -1.720415 -4.063315
H     2.724711 -0.009174 -3.744705
H     1.599973 -0.984678 -4.699490
H     0.514459 -3.164746 -4.510000
H     1.965601 -3.884053 -3.820956
H    -0.325581 -3.891244 -1.244619
H    -2.061638 -3.690860  0.297384
H    -1.746892 -3.616260  2.050806
H     0.371858 -4.506978 -3.361680
H    -0.556592 -4.387318  0.962701
H     1.511673  3.214842  0.209832
H     3.370503  3.451082 -1.416443
H     2.971081  3.013473 -3.833524
H     0.697876  2.368036 -4.602812
H    -1.157696  2.188773 -2.985973
H    -0.597903  2.521788  0.735936
H    -1.652035  3.532005 -0.246488
H    -1.433974  0.550498 -0.808914
H    -2.758786  1.642426 -1.210912
H    -3.318563  0.342633  0.740631
H    -3.041298  1.857579  1.277402

51
Point 201
C    -0.168857  2.464083 -2.633573
C     0.044065  2.713680 -1.274004
C     1.331815  3.065249 -0.853359
C     2.376946  3.179337 -1.767686
C     2.153923  2.926496 -3.121901
C     0.877781  2.563592 -3.550798
C    -1.060542  2.603743 -0.249349
C    -2.004303  1.411730 -0.439898
N    -2.595125  1.048616  0.854710
N     0.742342  0.138257  0.674667
C     0.018562 -0.120616  1.706997
C    -0.746344 -1.355395  1.909324
N    -0.618570 -2.293921  0.918046
C     0.108653 -2.026690 -0.233665
C     0.787689 -0.795320 -0.335100
N    -1.498941 -1.612198  2.939548
C    -1.621837 -0.669809  3.940513
N    -0.862902  0.515794  3.839472
C    -0.085108  0.914461  2.784039
C     0.179541 -2.932310 -1.303400
C     0.882336 -2.613845 -2.458809
C     1.545539 -1.365319 -2.574680
C     1.493712 -0.485541 -1.510024
O    -2.336761 -0.817966  4.908744
O     0.468498  1.994295  2.738697
C     2.281469 -0.999895 -3.836585
C     0.932973 -3.597312 -3.597026
C    -1.293225 -3.582942  1.062374
H    -0.990637  1.179272  4.594948
H     1.979651  0.485958 -1.557087
H     3.075731 -1.720041 -4.061458
H     2.729680 -0.008653 -3.742232
H     1.604834 -0.982620 -4.698428
H     0.516161 -3.161284 -4.511140
H     1.966307 -3.882426 -3.821920
H    -0.326842 -3.888961 -1.247048
H    -2.063933 -3.687549  0.293823
H    -1.750316 -3.614615  2.047510
H     0.371772 -4.504186 -3.363828
H    -0.560185 -4.386304  0.959672
H     1.512166  3.217514  0.207947
H     3.368721  3.453862 -1.420805
H     2.967102  3.012151 -3.836779
H     0.693949  2.362169 -4.602419
H    -1.159446  2.182659 -2.983184
H    -0.595955  2.520290  0.737405
H    -1.651026  3.530769 -0.243691
H    -1.434501  0.548951 -0.805456
H    -2.759077  1.641230 -1.207280
H    -3.317868  0.342539  0.745574
H    -3.040302  1.857966  1.280888

51
Point 202
C    -0.170632  2.460012 -2.632345
C     0.043491  2.712025 -1.273418
C     1.331252  3.065986 -0.854808
C     2.375156  3.180176 -1.770517
C     2.150906  2.925023 -3.124099
C     0.874798  2.559613 -3.550938
C    -1.059809  2.602346 -0.247321
C    -2.004227  1.410698 -0.436596
N    -2.594400  1.048699  0.858594
N     0.744353  0.137939  0.675891
C     0.019545 -0.120842  1.707534
C    -0.747070 -1.354812  1.908343
N    -0.619586 -2.292824  0.916529
C     0.108867 -2.025660 -0.234417
C     0.789366 -0.794990 -0.334495
N    -1.500967 -1.611342  2.937673
C    -1.623726 -0.669353  3.939048
N    -0.862465  0.514895  3.839996
C    -0.083707  0.913569  2.785263
C     0.179515 -2.930613 -1.304727
C     0.883572 -2.612165 -2.459379
C     1.548321 -1.364342 -2.573875
C     1.496657 -0.485236 -1.508656
O    -2.340384 -0.816904  4.906095
O     0.471038  1.992852  2.741010
C     2.285622 -0.998916 -3.834978
C     0.933860 -3.594880 -3.598263
C    -1.295911 -3.581125  1.059420
H    -0.990231  1.178111  4.595696
H     1.983677  0.485768 -1.554649
H     3.079427 -1.719653 -4.059578
H     2.734627 -0.008122 -3.739753
H     1.609700 -0.980579 -4.697359
H     0.517877 -3.157833 -4.512269
H     1.967035 -3.880789 -3.822873
H    -0.328085 -3.886682 -1.249471
H    -2.066212 -3.684246  0.290256
H    -1.753739 -3.612976  2.044209
H     0.371717 -4.501401 -3.365962
H    -0.563768 -4.385295  0.956647
H     1.512669  3.220197  0.206033
H     3.366938  3.456634 -1.425201
H     2.963119  3.010819 -3.840058
H     0.690025  2.356305 -4.602033
H    -1.161185  2.176565 -2.980397
H    -0.593995  2.518816  0.738860
H    -1.649995  3.529562 -0.240911
H    -1.435022  0.547428 -0.801991
H    -2.759347  1.640067 -1.203677
H    -3.317187  0.342503  0.750494
H    -3.039324  1.858416  1.284335

51
Point 203
C    -0.172407  2.455929 -2.631121
C     0.042924  2.710376 -1.272846
C     1.330695  3.066735 -0.856292
C     2.373360  3.181020 -1.773391
C     2.147875  2.923538 -3.126332
C     0.871804  2.555613 -3.551091
C    -1.059057  2.600967 -0.245298
C    -2.004144  1.409694 -0.433291
N    -2.593686  1.048840  0.862479
N     0.746352  0.137619  0.677127
C     0.020518 -0.121076  1.708081
C    -0.747797 -1.354240  1.907367
N    -0.620604 -2.291727  0.915009
C     0.109080 -2.024627 -0.235169
C     0.791040 -0.794658 -0.333881
N    -1.502988 -1.610505  2.935804
C    -1.625615 -0.668920  3.937590
N    -0.862039  0.513973  3.840533
C    -0.082321  0.912661  2.786502
C     0.179497 -2.928909 -1.306057
C     0.884822 -2.610476 -2.459944
C     1.551114 -1.363359 -2.573057
C     1.499604 -0.484926 -1.507275
O    -2.344003 -0.815867  4.903452
O     0.473558  1.991394  2.743345
C     2.289795 -0.997931 -3.833351
C     0.934772 -3.592436 -3.599496
C    -1.298605 -3.579304  1.056450
H    -0.989839  1.176923  4.596460
H     1.987709  0.485579 -1.552190
H     3.083150 -1.719252 -4.057670
H     2.739582 -0.007580 -3.737253
H     1.614594 -0.978541 -4.696276
H     0.519619 -3.154372 -4.513394
H     1.967788 -3.879136 -3.823820
H    -0.329318 -3.884395 -1.251902
H    -2.068488 -3.680932  0.286663
H    -1.757179 -3.611336  2.040886
H     0.371690 -4.498606 -3.368097
H    -0.567362 -4.384284  0.953606
H     1.513182  3.222905  0.204076
H     3.365148  3.459414 -1.429655
H     2.959113  3.009468 -3.843380
H     0.686084  2.350409 -4.601652
H    -1.162922  2.170455 -2.977598
H    -0.592013  2.517358  0.740306
H    -1.648937  3.528380 -0.238135
H    -1.435541  0.545921 -0.798501
H    -2.759597  1.638927 -1.200083
H    -3.316519  0.342526  0.755423
H    -3.038356  1.858934  1.287763

51
Point 204
C    -0.174172  2.451858 -2.629906
C     0.042369  2.708740 -1.272290
C     1.330145  3.067493 -0.857803
C     2.371568  3.181861 -1.776294
C     2.144846  2.922048 -3.128586
C     0.868816  2.551615 -3.551257
C    -1.058291  2.599613 -0.243291
C    -2.004054  1.408723 -0.429998
N    -2.592987  1.049040  0.866345
N     0.748329  0.137298  0.678368
C     0.021476 -0.121318  1.708635
C    -0.748522 -1.353681  1.906400
N    -0.621620 -2.290638  0.913493
C     0.109292 -2.023596 -0.235916
C     0.792701 -0.794325 -0.333262
N    -1.504992 -1.609690  2.933950
C    -1.627494 -0.668510  3.936149
N    -0.861626  0.513031  3.841081
C    -0.080959  0.911744  2.787749
C     0.179487 -2.927208 -1.307380
C     0.886079 -2.608788 -2.460500
C     1.553903 -1.362373 -2.572231
C     1.502537 -0.484615 -1.505887
O    -2.347598 -0.814861  4.900829
O     0.476041  1.989930  2.745688
C     2.293964 -0.996943 -3.831714
C     0.935703 -3.589994 -3.600718
C    -1.301289 -3.577490  1.053479
H    -0.989466  1.175714  4.597236
H     1.991718  0.485393 -1.549725
H     3.086881 -1.718839 -4.055740
H     2.744516 -0.007030 -3.734748
H     1.619491 -0.976519 -4.695185
H     0.521376 -3.150922 -4.514509
H     1.968563 -3.877475 -3.824755
H    -0.330532 -3.882113 -1.254328
H    -2.070746 -3.677627  0.283066
H    -1.760616 -3.609703  2.037559
H     0.371693 -4.495818 -3.370218
H    -0.570945 -4.383277  0.950570
H     1.513706  3.225623  0.202087
H     3.363359  3.462184 -1.434143
H     2.955106  3.008104 -3.846725
H     0.682149  2.344514 -4.601278
H    -1.164646  2.164363 -2.974804
H    -0.590019  2.515925  0.741736
H    -1.647856  3.527227 -0.235380
H    -1.436055  0.544438 -0.795001
H    -2.759825  1.637818 -1.196517
H    -3.315868  0.342611  0.760333
H    -3.037404  1.859521  1.291152

51
Point 205
C    -0.175931  2.447785 -2.628700
C     0.041824  2.707114 -1.271751
C     1.329602  3.068261 -0.859345
C     2.369775  3.182702 -1.779235
C     2.141812  2.920547 -3.130869
C     0.865828  2.547606 -3.551435
C    -1.057508  2.598282 -0.241295
C    -2.003956  1.407782 -0.426710
N    -2.592301  1.049299  0.870203
N     0.750289  0.136976  0.679616
C     0.022420 -0.121566  1.709197
C    -0.749247 -1.353133  1.905440
N    -0.622636 -2.289553  0.911977
C     0.109503 -2.022566 -0.236659
C     0.794354 -0.793991 -0.332636
N    -1.506986 -1.608896  2.932105
C    -1.629368 -0.668124  3.934719
N    -0.861227  0.512068  3.841642
C    -0.079617  0.910815  2.789007
C     0.179485 -2.925505 -1.308700
C     0.887346 -2.607096 -2.461049
C     1.556695 -1.361383 -2.571394
C     1.505464 -0.484299 -1.504488
O    -2.351177 -0.813885  4.898220
O     0.478493  1.988457  2.748046
C     2.298140 -0.995951 -3.830062
C     0.936656 -3.587549 -3.601932
C    -1.303972 -3.575678  1.050500
H    -0.989109  1.174481  4.598025
H     1.995719  0.485210 -1.547247
H     3.090628 -1.718412 -4.053785
H     2.749443 -0.006471 -3.732231
H     1.624402 -0.974508 -4.694084
H     0.523155 -3.147473 -4.515615
H     1.969361 -3.875802 -3.825680
H    -0.331732 -3.879828 -1.256753
H    -2.072993 -3.674322  0.279456
H    -1.764059 -3.608074  2.034220
H     0.371724 -4.493028 -3.372331
H    -0.574527 -4.382271  0.947529
H     1.514241  3.228361  0.200058
H     3.361567  3.464953 -1.438677
H     2.951088  3.006722 -3.850103
H     0.678210  2.338601 -4.600912
H    -1.166362  2.158272 -2.972008
H    -0.588005  2.514513  0.743152
H    -1.646749  3.526101 -0.232637
H    -1.436565  0.542973 -0.791480
H    -2.760032  1.636734 -1.192971
H    -3.315231  0.342759  0.765239
H    -3.036464  1.860178  1.294512

51
Point 206
C    -0.177682  2.443710 -2.627501
C     0.041290  2.705495 -1.271228
C     1.329068  3.069040 -0.860921
C     2.367984  3.183544 -1.782214
C     2.138775  2.919034 -3.133182
C     0.862839  2.543584 -3.551628
C    -1.056707  2.596972 -0.239311
C    -2.003850  1.406873 -0.423426
N    -2.591628  1.049620  0.874053
N     0.752230  0.136655  0.680872
C     0.023348 -0.121820  1.709766
C    -0.749972 -1.352596  1.904487
N    -0.623652 -2.288471  0.910462
C     0.109713 -2.021534 -0.237399
C     0.795997 -0.793654 -0.332003
N    -1.508970 -1.608122  2.930271
C    -1.631237 -0.667761  3.933302
N    -0.860843  0.511083  3.842215
C    -0.078297  0.909874  2.790277
C     0.179491 -2.923799 -1.310017
C     0.888623 -2.605401 -2.461591
C     1.559489 -1.360389 -2.570547
C     1.508384 -0.483980 -1.503080
O    -2.354740 -0.812940  4.895627
O     0.480912  1.986975  2.750420
C     2.302321 -0.994955 -3.828395
C     0.937630 -3.585100 -3.603137
C    -1.306651 -3.573869  1.047514
H    -0.988771  1.173224  4.598829
H     1.999708  0.485030 -1.544757
H     3.094391 -1.717974 -4.051806
H     2.754361 -0.005903 -3.729703
H     1.629327 -0.972506 -4.692971
H     0.524954 -3.144025 -4.516714
H     1.970182 -3.874119 -3.826593
H    -0.332916 -3.877543 -1.259177
H    -2.075228 -3.671017  0.275832
H    -1.767507 -3.606447  2.030868
H     0.371784 -4.490236 -3.374436
H    -0.578105 -4.381265  0.944484
H     1.514789  3.231121  0.197989
H     3.359774  3.467720 -1.443260
H     2.947061  3.005319 -3.853516
H     0.674269  2.332668 -4.600553
H    -1.168067  2.152180 -2.969210
H    -0.585973  2.513122  0.744553
H    -1.645615  3.525003 -0.229910
H    -1.437071  0.541526 -0.787940
H    -2.760217  1.635676 -1.189443
H    -3.314609  0.342972  0.770143
H    -3.035533  1.860907  1.297843

51
Point 207
C    -0.179425  2.439632 -2.626312
C     0.040768  2.703886 -1.270724
C     1.328541  3.069832 -0.862531
C     2.366193  3.184385 -1.785234
C     2.135735  2.917506 -3.135526
C     0.859852  2.539548 -3.551836
C    -1.055886  2.595684 -0.237341
C    -2.003735  1.405994 -0.420146
N    -2.590966  1.050003  0.877895
N     0.754153  0.136333  0.682136
C     0.024262 -0.122080  1.710344
C    -0.750698 -1.352069  1.903541
N    -0.624669 -2.287393  0.908948
C     0.109922 -2.020502 -0.238135
C     0.797631 -0.793315 -0.331363
N    -1.510945 -1.607368  2.928447
C    -1.633101 -0.667422  3.931899
N    -0.860475  0.510078  3.842800
C    -0.077000  0.908922  2.791559
C     0.179505 -2.922092 -1.311329
C     0.889911 -2.603702 -2.462126
C     1.562284 -1.359390 -2.569689
C     1.511296 -0.483657 -1.501662
O    -2.358287 -0.812027  4.893050
O     0.483298  1.985485  2.752811
C     2.306507 -0.993955 -3.826713
C     0.938625 -3.582647 -3.604332
C    -1.309327 -3.572062  1.044522
H    -0.988451  1.171942  4.599647
H     2.003688  0.484853 -1.542254
H     3.098166 -1.717524 -4.049804
H     2.759273 -0.005326 -3.727162
H     1.634262 -0.970511 -4.691848
H     0.526777 -3.140580 -4.517804
H     1.971027 -3.872427 -3.827493
H    -0.334084 -3.875256 -1.261599
H    -2.077451 -3.667714  0.272198
H    -1.770958 -3.604824  2.027507
H     0.371871 -4.487444 -3.376533
H    -0.581679 -4.380260  0.941436
H     1.515349  3.233908  0.195877
H     3.357980  3.470487 -1.447893
H     2.943025  3.003893 -3.856964
H     0.670325  2.326715 -4.600203
H    -1.169761  2.146086 -2.966410
H    -0.583919  2.511752  0.745939
H    -1.644454  3.523931 -0.227197
H    -1.437572  0.540098 -0.784380
H    -2.760378  1.634645 -1.185935
H    -3.314003  0.343253  0.775043
H    -3.034612  1.861711  1.301145

51
Point 208
C    -0.181158  2.435550 -2.625132
C     0.040259  2.702286 -1.270238
C     1.328024  3.070637 -0.864178
C     2.364405  3.185227 -1.788295
C     2.132694  2.915965 -3.137901
C     0.856867  2.535495 -3.552059
C    -1.055046  2.594419 -0.235384
C    -2.003610  1.405148 -0.416872
N    -2.590315  1.050449  0.881728
N     0.756057  0.136013  0.683407
C     0.025159 -0.122345  1.710929
C    -0.751427 -1.351552  1.902602
N    -0.625686 -2.286318  0.907435
C     0.110129 -2.019469 -0.238867
C     0.799255 -0.792973 -0.330716
N    -1.512912 -1.606634  2.926633
C    -1.634962 -0.667108  3.930509
N    -0.860122  0.509052  3.843399
C    -0.075727  0.907959  2.792854
C     0.179527 -2.920382 -1.312637
C     0.891207 -2.601999 -2.462651
C     1.565080 -1.358386 -2.568820
C     1.514200 -0.483330 -1.500233
O    -2.361816 -0.811147  4.890491
O     0.485649  1.983987  2.755220
C     2.310697 -0.992950 -3.825017
C     0.939642 -3.580192 -3.605517
C    -1.311999 -3.570257  1.041525
H    -0.988150  1.170635  4.600482
H     2.007653  0.484680 -1.539740
H     3.101952 -1.717064 -4.047780
H     2.764176 -0.004741 -3.724608
H     1.639208 -0.968525 -4.690712
H     0.528622 -3.137136 -4.518884
H     1.971895 -3.870726 -3.828379
H    -0.335236 -3.872969 -1.264018
H    -2.079660 -3.664414  0.268553
H    -1.774411 -3.603204  2.024137
H     0.371985 -4.484651 -3.378620
H    -0.585247 -4.379255  0.938386
H     1.515923  3.236723  0.193720
H     3.356184  3.473254 -1.452578
H     2.938982  3.002443 -3.860448
H     0.666382  2.320736 -4.599861
H    -1.171443  2.139988 -2.963609
H    -0.581843  2.510404  0.747309
H    -1.643262  3.522888 -0.224500
H    -1.438068  0.538689 -0.780800
H    -2.760517  1.633642 -1.182446
H    -3.313412  0.343602  0.779939
H    -3.033697  1.862590  1.304419

51
Point 209
C    -0.182880  2.431462 -2.623961
C     0.039764  2.700695 -1.269771
C     1.327516  3.071456 -0.865860
C     2.362619  3.186070 -1.791397
C     2.129651  2.914406 -3.140308
C     0.853886  2.531425 -3.552298
C    -1.054184  2.593176 -0.233441
C    -2.003474  1.404334 -0.413603
N    -2.589674  1.050960  0.885553
N     0.757940  0.135694  0.684687
C     0.026040 -0.122615  1.711523
C    -0.752157 -1.351045  1.901670
N    -0.626705 -2.285246  0.905924
C     0.110335 -2.018434 -0.239595
C     0.800867 -0.792628 -0.330061
N    -1.514870 -1.605920  2.924830
C    -1.636817 -0.666818  3.929134
N    -0.859787  0.508005  3.844010
C    -0.074477  0.906986  2.794161
C     0.179557 -2.918671 -1.313940
C     0.892513 -2.600294 -2.463168
C     1.567876 -1.357376 -2.567941
C     1.517093 -0.482998 -1.498795
O    -2.365327 -0.810301  4.887951
O     0.487965  1.982482  2.757644
C     2.314889 -0.991941 -3.823306
C     0.940681 -3.577735 -3.606691
C    -1.314667 -3.568455  1.038523
H    -0.987869  1.169305  4.601331
H     2.011603  0.484512 -1.537214
H     3.105749 -1.716593 -4.045732
H     2.769071 -0.004148 -3.722043
H     1.644163 -0.966545 -4.689566
H     0.530491 -3.133697 -4.519956
H     1.972787 -3.869017 -3.829249
H    -0.336372 -3.870681 -1.266433
H    -2.081858 -3.661116  0.264899
H    -1.777867 -3.601589  2.020758
H     0.372127 -4.481857 -3.380697
H    -0.588809 -4.378250  0.935333
H     1.516510  3.239571  0.191518
H     3.354389  3.476023 -1.457315
H     2.934932  3.000966 -3.863968
H     0.662439  2.314729 -4.599528
H    -1.173110  2.133884 -2.960807
H    -0.579743  2.509077  0.748662
H    -1.642040  3.521872 -0.221818
H    -1.438561  0.537299 -0.777201
H    -2.760632  1.632668 -1.178977
H    -3.312836  0.344022  0.784830
H    -3.032787  1.863545  1.307663

51
Point 210
C    -0.184590  2.427367 -2.622801
C     0.039284  2.699113 -1.269324
C     1.327017  3.072292 -0.867580
C     2.360836  3.186914 -1.794542
C     2.126608  2.912830 -3.142747
C     0.850909  2.527335 -3.552552
C    -1.053301  2.591957 -0.231513
C    -2.003329  1.403554 -0.410340
N    -2.589044  1.051534  0.889368
N     0.759804  0.135375  0.685975
C     0.026905 -0.122890  1.712125
C    -0.752890 -1.350548  1.900745
N    -0.627724 -2.284177  0.904415
C     0.110538 -2.017399 -0.240318
C     0.802469 -0.792281 -0.329399
N    -1.516822 -1.605225  2.923037
C    -1.638669 -0.666553  3.927774
N    -0.859468  0.506938  3.844635
C    -0.073252  0.906003  2.795479
C     0.179594 -2.916958 -1.315238
C     0.893828 -2.598585 -2.463676
C     1.570672 -1.356363 -2.567050
C     1.519977 -0.482661 -1.497347
O    -2.368819 -0.809490  4.885432
O     0.490246  1.980969  2.760084
C     2.319084 -0.990928 -3.821581
C     0.941741 -3.575275 -3.607854
C    -1.317329 -3.566656  1.035517
H    -0.987606  1.167950  4.602196
H     2.015539  0.484349 -1.534678
H     3.109553 -1.716112 -4.043665
H     2.773960 -0.003547 -3.719464
H     1.649125 -0.964569 -4.688406
H     0.532385 -3.130260 -4.521019
H     1.973702 -3.867302 -3.830101
H    -0.337492 -3.868393 -1.268845
H    -2.084041 -3.657822  0.261236
H    -1.781323 -3.599977  2.017371
H     0.372293 -4.479062 -3.382764
H    -0.592364 -4.377245  0.932280
H     1.517108  3.242457  0.189270
H     3.352592  3.478796 -1.462105
H     2.930877  2.999460 -3.867525
H     0.658499  2.308691 -4.599203
H    -1.174764  2.127773 -2.958003
H    -0.577621  2.507771  0.749998
H    -1.640786  3.520885 -0.219154
H    -1.439049  0.535930 -0.773584
H    -2.760724  1.631723 -1.175528
H    -3.312278  0.344514  0.789716
H    -3.031881  1.864577  1.310879

51
Point 211
C    -0.186287  2.423262 -2.621649
C     0.038817  2.697539 -1.268897
C     1.326526  3.073145 -0.869336
C     2.359055  3.187760 -1.797729
C     2.123566  2.911235 -3.145217
C     0.847939  2.523223 -3.552821
C    -1.052398  2.590761 -0.229600
C    -2.003174  1.402807 -0.407084
N    -2.588423  1.052173  0.893173
N     0.761647  0.135057  0.687271
C     0.027753 -0.123170  1.712734
C    -0.753627 -1.350060  1.899827
N    -0.628745 -2.283112  0.902909
C     0.110738 -2.016363 -0.241036
C     0.804059 -0.791930 -0.328730
N    -1.518766 -1.604548  2.921254
C    -1.640514 -0.666312  3.926430
N    -0.859166  0.505852  3.845271
C    -0.072051  0.905010  2.796808
C     0.179639 -2.915244 -1.316529
C     0.895151 -2.596873 -2.464175
C     1.573467 -1.355344 -2.566148
C     1.522850 -0.482320 -1.495888
O    -2.372290 -0.808712  4.882933
O     0.492490  1.979451  2.762536
C     2.323280 -0.989910 -3.819841
C     0.942822 -3.572814 -3.609005
C    -1.319987 -3.564861  1.032508
H    -0.987362  1.166573  4.603077
H     2.019459  0.484190 -1.532130
H     3.113362 -1.715624 -4.041578
H     2.778845 -0.002941 -3.716871
H     1.654093 -0.962594 -4.687234
H     0.534307 -3.126825 -4.522072
H     1.974640 -3.865582 -3.830935
H    -0.338597 -3.866105 -1.271252
H    -2.086211 -3.654532  0.257566
H    -1.784781 -3.598370  2.013977
H     0.372483 -4.476266 -3.384822
H    -0.595913 -4.376240  0.929227
H     1.517716  3.245382  0.186976
H     3.350794  3.481575 -1.466947
H     2.926818  2.997923 -3.871115
H     0.654563  2.302620 -4.598884
H    -1.176400  2.121650 -2.955198
H    -0.575475  2.506488  0.751315
H    -1.639501  3.519928 -0.216507
H    -1.439533  0.534581 -0.769949
H    -2.760794  1.630807 -1.172100
H    -3.311739  0.345081  0.794596
H    -3.030974  1.865687  1.314067

51
Point 212
C    -0.187972  2.419147 -2.620508
C     0.038365  2.695974 -1.268489
C     1.326044  3.074015 -0.871128
C     2.357276  3.188608 -1.800955
C     2.120526  2.909620 -3.147715
C     0.844976  2.519085 -3.553103
C    -1.051473  2.589588 -0.227703
C    -2.003009  1.402093 -0.403834
N    -2.587812  1.052875  0.896968
N     0.763470  0.134740  0.688574
C     0.028583 -0.123454  1.713351
C    -0.754368 -1.349581  1.898917
N    -0.629768 -2.282049  0.901404
C     0.110936 -2.015325 -0.241750
C     0.805638 -0.791578 -0.328053
N    -1.520704 -1.603889  2.919482
C    -1.642354 -0.666095  3.925101
N    -0.858879  0.504748  3.845919
C    -0.070875  0.904009  2.798147
C     0.179689 -2.913528 -1.317816
C     0.896482 -2.595158 -2.464665
C     1.576261 -1.354321 -2.565235
C     1.525713 -0.481974 -1.494420
O    -2.375740 -0.807968  4.880457
O     0.494699  1.977928  2.764997
C     2.327478 -0.988888 -3.818086
C     0.943925 -3.570352 -3.610144
C    -1.322640 -3.563068  1.029496
H    -0.987135  1.165175  4.603971
H     2.023365  0.484035 -1.529570
H     3.117175 -1.715129 -4.039473
H     2.783726 -0.002331 -3.714263
H     1.659068 -0.960620 -4.686048
H     0.536257 -3.123393 -4.523118
H     1.975601 -3.863859 -3.831746
H    -0.339687 -3.863817 -1.273656
H    -2.088369 -3.651246  0.253889
H    -1.788241 -3.596766  2.010576
H     0.372696 -4.473468 -3.386871
H    -0.599455 -4.375234  0.926172
H     1.518329  3.248347  0.184639
H     3.348995  3.484358 -1.471840
H     2.922756  2.996352 -3.874738
H     0.650635  2.296509 -4.598572
H    -1.178020  2.115516 -2.952392
H    -0.573308  2.505227  0.752614
H    -1.638186  3.519000 -0.213879
H    -1.440014  0.533252 -0.766298
H    -2.760841  1.629922 -1.168692
H    -3.311216  0.345721  0.799470
H    -3.030070  1.866873  1.317228

51
Point 213
C    -0.189641  2.415020 -2.619374
C     0.037927  2.694416 -1.268100
C     1.325569  3.074901 -0.872953
C     2.355499  3.189458 -1.804218
C     2.117488  2.907983 -3.150240
C     0.842022  2.514921 -3.553397
C    -1.050531  2.588438 -0.225823
C    -2.002837  1.401412 -0.400592
N    -2.587212  1.053642  0.900753
N     0.765273  0.134423  0.689885
C     0.029395 -0.123742  1.713974
C    -0.755112 -1.349109  1.898013
N    -0.630795 -2.280988  0.899901
C     0.111130 -2.014288 -0.242459
C     0.807205 -0.791223 -0.327369
N    -1.522635 -1.603246  2.917721
C    -1.644187 -0.665899  3.923787
N    -0.858607  0.503628  3.846578
C    -0.069724  0.903001  2.799493
C     0.179745 -2.911811 -1.319098
C     0.897822 -2.593441 -2.465145
C     1.579055 -1.353294 -2.564310
C     1.528566 -0.481625 -1.492941
O    -2.379164 -0.807256  4.878003
O     0.496871  1.976402  2.767464
C     2.331679 -0.987862 -3.816315
C     0.945049 -3.567888 -3.611272
C    -1.325291 -3.561277  1.026481
H    -0.986925  1.163757  4.604877
H     2.027254  0.483885 -1.526999
H     3.120994 -1.714628 -4.037350
H     2.788606 -0.001715 -3.711637
H     1.664050 -0.958643 -4.684848
H     0.538235 -3.119963 -4.524155
H     1.976584 -3.862133 -3.832540
H    -0.340763 -3.861529 -1.276056
H    -2.090516 -3.647964  0.250205
H    -1.791703 -3.595165  2.007169
H     0.372931 -4.470668 -3.388912
H    -0.602992 -4.374227  0.923118
H     1.518946  3.251347  0.182260
H     3.347192  3.487148 -1.476780
H     2.918693  2.994748 -3.878389
H     0.646716  2.290358 -4.598264
H    -1.179622  2.109366 -2.949583
H    -0.571122  2.503989  0.753894
H    -1.636842  3.518100 -0.211273
H    -1.440494  0.531944 -0.762632
H    -2.760869  1.629066 -1.165303
H    -3.310718  0.346440  0.804339
H    -3.029161  1.868138  1.320362

51
Point 214
C    -0.191297  2.410879 -2.618248
C     0.037501  2.692864 -1.267730
C     1.325098  3.075800 -0.874808
C     2.353722  3.190306 -1.807515
C     2.114453  2.906322 -3.152788
C     0.839078  2.510729 -3.553702
C    -1.049571  2.587310 -0.223960
C    -2.002658  1.400763 -0.397356
N    -2.586622  1.054471  0.904529
N     0.767058  0.134106  0.691201
C     0.030191 -0.124034  1.714603
C    -0.755861 -1.348645  1.897114
N    -0.631825 -2.279929  0.898399
C     0.111320 -2.013249 -0.243164
C     0.808762 -0.790866 -0.326678
N    -1.524560 -1.602618  2.915969
C    -1.646012 -0.665723  3.922489
N    -0.858349  0.502494  3.847246
C    -0.068596  0.901988  2.800844
C     0.179807 -2.910091 -1.320375
C     0.899170 -2.591721 -2.465617
C     1.581850 -1.352264 -2.563375
C     1.531411 -0.481273 -1.491452
O    -2.382563 -0.806574  4.875573
O     0.499006  1.974875  2.769932
C     2.335884 -0.986832 -3.814530
C     0.946193 -3.565422 -3.612388
C    -1.327940 -3.559486  1.023461
H    -0.986730  1.162323  4.605795
H     2.031131  0.483737 -1.524416
H     3.124815 -1.714125 -4.035211
H     2.793490 -0.001098 -3.708994
H     1.669039 -0.956661 -4.683634
H     0.540245 -3.116534 -4.525185
H     1.977590 -3.860407 -3.833309
H    -0.341827 -3.859239 -1.278454
H    -2.092653 -3.644683  0.246513
H    -1.795169 -3.593564  2.003754
H     0.373184 -4.467864 -3.390947
H    -0.606526 -4.373218  0.920064
H     1.519563  3.254379  0.179844
H     3.345386  3.489940 -1.481763
H     2.914630  2.993108 -3.882064
H     0.642809  2.284165 -4.597958
H    -1.181205  2.103201 -2.946773
H    -0.568918  2.502774  0.755156
H    -1.635471  3.517228 -0.208688
H    -1.440974  0.530654 -0.758948
H    -2.760879  1.628237 -1.161934
H    -3.310240  0.347233  0.809202
H    -3.028252  1.869479  1.323472

51
Point 215
C    -0.192939  2.406724 -2.617130
C     0.037086  2.691315 -1.267377
C     1.324631  3.076707 -0.876691
C     2.351946  3.191148 -1.810840
C     2.111421  2.904636 -3.155354
C     0.836145  2.506507 -3.554015
C    -1.048598  2.586203 -0.222113
C    -2.002475  1.400145 -0.394127
N    -2.586045  1.055362  0.908297
N     0.768825  0.133790  0.692523
C     0.030971 -0.124329  1.715237
C    -0.756614 -1.348186  1.896220
N    -0.632860 -2.278869  0.896898
C     0.111507 -2.012208 -0.243866
C     0.810309 -0.790508 -0.325981
N    -1.526478 -1.602003  2.914227
C    -1.647827 -0.665566  3.921207
N    -0.858103  0.501348  3.847922
C    -0.067492  0.900971  2.802199
C     0.179874 -2.908370 -1.321648
C     0.900526 -2.589999 -2.466080
C     1.584647 -1.351230 -2.562428
C     1.534248 -0.480918 -1.489953
O    -2.385934 -0.805920  4.873166
O     0.501103  1.973349  2.772398
C     2.340095 -0.985800 -3.812728
C     0.947358 -3.562955 -3.613494
C    -1.330588 -3.557695  1.020438
H    -0.986549  1.160875  4.606722
H     2.034996  0.483591 -1.521821
H     3.128639 -1.713620 -4.033057
H     2.798382 -0.000481 -3.706331
H     1.674039 -0.954672 -4.682405
H     0.542290 -3.113105 -4.526210
H     1.978618 -3.858683 -3.834055
H    -0.342880 -3.856948 -1.280851
H    -2.094781 -3.641402  0.242811
H    -1.798642 -3.591962  2.000330
H     0.373453 -4.465056 -3.392977
H    -0.610058 -4.372206  0.917008
H     1.520176  3.257432  0.177395
H     3.343576  3.492728 -1.486783
H     2.910569  2.991429 -3.885759
H     0.638916  2.277929 -4.597653
H    -1.182770  2.097023 -2.943961
H    -0.566702  2.501582  0.756400
H    -1.634077  3.516382 -0.206128
H    -1.441455  0.529382 -0.755247
H    -2.760874  1.627434 -1.158583
H    -3.309788  0.348102  0.814063
H    -3.027341  1.870896  1.326558

51
Point 216
C    -0.194567  2.402555 -2.616018
C     0.036680  2.689769 -1.267040
C     1.324166  3.077618 -0.878597
C     2.350170  3.191982 -1.814190
C     2.108394  2.902922 -3.157935
C     0.833223  2.502257 -3.554333
C    -1.047613  2.585115 -0.220284
C    -2.002290  1.399554 -0.390903
N    -2.585482  1.056312  0.912058
N     0.770575  0.133474  0.693850
C     0.031736 -0.124625  1.715874
C    -0.757371 -1.347732  1.895331
N    -0.633900 -2.277809  0.895396
C     0.111688 -2.011165 -0.244566
C     0.811847 -0.790147 -0.325279
N    -1.528389 -1.601398  2.912494
C    -1.649632 -0.665425  3.919938
N    -0.857869  0.500192  3.848604
C    -0.066411  0.899951  2.803555
C     0.179945 -2.906645 -1.322918
C     0.901891 -2.588274 -2.466536
C     1.587448 -1.350195 -2.561471
C     1.537081 -0.480561 -1.488445
O    -2.389276 -0.805293  4.870783
O     0.503164  1.971826  2.774858
C     2.344315 -0.984766 -3.810911
C     0.948544 -3.560486 -3.614590
C    -1.333238 -3.555902  1.017408
H    -0.986381  1.159414  4.607658
H     2.038853  0.483447 -1.519214
H     3.132468 -1.713118 -4.030889
H     2.803288  0.000133 -3.703645
H     1.679050 -0.952673 -4.681160
H     0.544370 -3.109674 -4.527229
H     1.979667 -3.856963 -3.834777
H    -0.343923 -3.854653 -1.283247
H    -2.096902 -3.638118  0.239100
H    -1.802122 -3.590357  1.996897
H     0.373737 -4.462241 -3.395004
H    -0.613591 -4.371190  0.913950
H     1.520783  3.260498  0.174918
H     3.341761  3.495508 -1.491835
H     2.906511  2.989710 -3.889467
H     0.635040  2.271651 -4.597347
H    -1.184318  2.090832 -2.941150
H    -0.564476  2.500415  0.757626
H    -1.632662  3.515561 -0.203593
H    -1.441941  0.528126 -0.751529
H    -2.760857  1.626654 -1.155250
H    -3.309364  0.349046  0.818921
H    -3.026427  1.872387  1.329621

51
Point 217
C    -0.196183  2.398373 -2.614912
C     0.036282  2.688222 -1.266717
C     1.323702  3.078526 -0.880524
C     2.348393  3.192799 -1.817558
C     2.105371  2.901178 -3.160526
C     0.830314  2.497978 -3.554656
C    -1.046621  2.584046 -0.218472
C    -2.002105  1.398990 -0.387685
N    -2.584934  1.057320  0.915812
N     0.772309  0.133161  0.695179
C     0.032484 -0.124921  1.716512
C    -0.758132 -1.347280  1.894444
N    -0.634945 -2.276746  0.893892
C     0.111866 -2.010118 -0.245265
C     0.813377 -0.789785 -0.324573
N    -1.530293 -1.600804  2.910769
C    -1.651425 -0.665300  3.918683
N    -0.857644  0.499028  3.849292
C    -0.065353  0.898931  2.804910
C     0.180019 -2.904916 -1.324187
C     0.903265 -2.586545 -2.466985
C     1.590255 -1.349157 -2.560503
C     1.539910 -0.480203 -1.486927
O    -2.392587 -0.804689  4.868423
O     0.505187  1.970308  2.777309
C     2.348547 -0.983731 -3.809077
C     0.949750 -3.558015 -3.615677
C    -1.335892 -3.554103  1.014371
H    -0.986224  1.157943  4.608599
H     2.042703  0.483303 -1.516595
H     3.136304 -1.712618 -4.028705
H     2.808211  0.000745 -3.700937
H     1.684078 -0.950664 -4.679900
H     0.546489 -3.106240 -4.528245
H     1.980738 -3.855248 -3.835475
H    -0.344957 -3.852354 -1.285644
H    -2.099016 -3.634828  0.235375
H    -1.805614 -3.588745  1.993452
H     0.374033 -4.459419 -3.397029
H    -0.617128 -4.370168  0.910890
H     1.521381  3.263563  0.172418
H     3.339942  3.498270 -1.496910
H     2.902458  2.987948 -3.893184
H     0.631180  2.265335 -4.597039
H    -1.185849  2.084633 -2.938338
H    -0.562245  2.499271  0.758834
H    -1.631231  3.514764 -0.201088
H    -1.442433  0.526884 -0.747793
H    -2.760830  1.625893 -1.151933
H    -3.308967  0.350062  0.823778
H    -3.025514  1.873952  1.332664

51
Point 218
C    -0.197787  2.394179 -2.613812
C     0.035889  2.686672 -1.266409
C     1.323238  3.079425 -0.882466
C     2.346617  3.193595 -1.820940
C     2.102355  2.899401 -3.163122
C     0.827418  2.493671 -3.554981
C    -1.045623  2.582994 -0.216678
C    -2.001923  1.398450 -0.384472
N    -2.584402  1.058385  0.919560
N     0.774028  0.132850  0.696511
C     0.033218 -0.125217  1.717152
C    -0.758898 -1.346830  1.893559
N    -0.635997 -2.275678  0.892385
C     0.112038 -2.009067 -0.245964
C     0.814899 -0.789419 -0.323862
N    -1.532190 -1.600216  2.909051
C    -1.653206 -0.665187  3.917442
N    -0.857429  0.497857  3.849984
C    -0.064317  0.897913  2.806263
C     0.180097 -2.903182 -1.325455
C     0.904648 -2.584813 -2.467427
C     1.593069 -1.348118 -2.559524
C     1.542737 -0.479843 -1.485401
O    -2.395866 -0.804109  4.866087
O     0.507173  1.968797  2.779750
C     2.352794 -0.982696 -3.807226
C     0.950977 -3.555541 -3.616756
C    -1.338552 -3.552296  1.011325
H    -0.986077  1.156465  4.609546
H     2.046551  0.483158 -1.513965
H     3.140145 -1.712126 -4.026509
H     2.813159  0.001349 -3.698204
H     1.689126 -0.948641 -4.678623
H     0.548649 -3.102802 -4.529259
H     1.981829 -3.853540 -3.836147
H    -0.345985 -3.850049 -1.288044
H    -2.101128 -3.631529  0.231636
H    -1.809120 -3.587123  1.989993
H     0.374339 -4.456588 -3.399055
H    -0.620673 -4.369138  0.907825
H     1.521969  3.266618  0.169898
H     3.338118  3.501005 -1.502003
H     2.898412  2.986140 -3.896903
H     0.627340  2.258984 -4.596727
H    -1.187366  2.078431 -2.935529
H    -0.560012  2.498152  0.760025
H    -1.629786  3.513989 -0.198613
H    -1.442933  0.525655 -0.744039
H    -2.760796  1.625151 -1.148634
H    -3.308603  0.351152  0.828636
H    -3.024599  1.875588  1.335686

51
Point 219
C    -0.199380  2.389976 -2.612718
C     0.035500  2.685120 -1.266114
C     1.322772  3.080308 -0.884421
C     2.344840  3.194363 -1.824330
C     2.099345  2.897588 -3.165721
C     0.824535  2.489337 -3.555307
C    -1.044624  2.581958 -0.214902
C    -2.001746  1.397933 -0.381263
N    -2.583890  1.059504  0.923302
N     0.775732  0.132542  0.697844
C     0.033937 -0.125510  1.717791
C    -0.759669 -1.346379  1.892674
N    -0.637057 -2.274604  0.890873
C     0.112206 -2.008010 -0.246663
C     0.816415 -0.789050 -0.323149
N    -1.534080 -1.599634  2.907340
C    -1.654973 -0.665086  3.916213
N    -0.857222  0.496682  3.850679
C    -0.063303  0.896897  2.807614
C     0.180177 -2.901442 -1.326724
C     0.906042 -2.583077 -2.467864
C     1.595893 -1.347078 -2.558534
C     1.545565 -0.479482 -1.483865
O    -2.399111 -0.803550  4.863774
O     0.509123  1.967294  2.782179
C     2.357058 -0.981662 -3.805358
C     0.952226 -3.553065 -3.617827
C    -1.341219 -3.550480  1.008269
H    -0.985939  1.154980  4.610497
H     2.050396  0.483014 -1.511322
H     3.143997 -1.711642 -4.024297
H     2.818134  0.001945 -3.695444
H     1.694196 -0.946606 -4.677330
H     0.550852 -3.099359 -4.530271
H     1.982941 -3.851842 -3.836793
H    -0.347008 -3.847736 -1.290448
H    -2.103236 -3.628219  0.227880
H    -1.812642 -3.585489  1.986519
H     0.374654 -4.453746 -3.401083
H    -0.624227 -4.368099  0.904756
H     1.522545  3.269652  0.167364
H     3.336292  3.503702 -1.507107
H     2.894376  2.984283 -3.900621
H     0.623519  2.252601 -4.596410
H    -1.188870  2.072232 -2.932723
H    -0.557782  2.497056  0.761200
H    -1.628332  3.513234 -0.196169
H    -1.443443  0.524436 -0.740267
H    -2.760758  1.624423 -1.145351
H    -3.308272  0.352312  0.833494
H    -3.023686  1.877293  1.338688

51
Point 220
C    -0.200964  2.385765 -2.611629
C     0.035113  2.683562 -1.265831
C     1.322304  3.081172 -0.886386
C     2.343064  3.195095 -1.827726
C     2.096345  2.895736 -3.168318
C     0.821666  2.484979 -3.555632
C    -1.043626  2.580936 -0.213144
C    -2.001575  1.397437 -0.378060
N    -2.583396  1.060675  0.927039
N     0.777423  0.132239  0.699178
C     0.034642 -0.125801  1.718430
C    -0.760444 -1.345926  1.891790
N    -0.638126 -2.273522  0.889355
C     0.112368 -2.006947 -0.247365
C     0.817924 -0.788677 -0.322432
N    -1.535963 -1.599056  2.905634
C    -1.656727 -0.664996  3.914997
N    -0.857024  0.495503  3.851376
C    -0.062310  0.895885  2.808960
C     0.180259 -2.899694 -1.327994
C     0.907445 -2.581337 -2.468295
C     1.598728 -1.346037 -2.557534
C     1.548395 -0.479121 -1.482319
O    -2.402321 -0.803012  4.861485
O     0.511036  1.965802  2.784595
C     2.361345 -0.980629 -3.803471
C     0.953495 -3.550585 -3.618890
C    -1.343897 -3.548651  1.005200
H    -0.985810  1.153490  4.611451
H     2.054244  0.482867 -1.508666
H     3.147857 -1.711171 -4.022072
H     2.823147  0.002529 -3.692654
H     1.699292 -0.944552 -4.676019
H     0.553102 -3.095908 -4.531284
H     1.984073 -3.850156 -3.837410
H    -0.348028 -3.845413 -1.292857
H    -2.105346 -3.624892  0.224105
H    -1.816183 -3.583840  1.983027
H     0.374973 -4.450890 -3.403114
H    -0.627793 -4.367049  0.901678
H     1.523108  3.272660  0.164818
H     3.334464  3.506353 -1.512217
H     2.890351  2.982371 -3.904333
H     0.619719  2.246191 -4.596088
H    -1.190362  2.066040 -2.929922
H    -0.555559  2.495985  0.762357
H    -1.626871  3.512497 -0.193760
H    -1.443965  0.523226 -0.736476
H    -2.760718  1.623709 -1.142083
H    -3.307976  0.353540  0.838353
H    -3.022775  1.879066  1.341670

51
Point 221
C    -0.202538  2.381550 -2.610545
C     0.034729  2.681998 -1.265558
C     1.321833  3.082011 -0.888359
C     2.341290  3.195788 -1.831123
C     2.093354  2.893842 -3.170911
C     0.818811  2.480597 -3.555955
C    -1.042630  2.579930 -0.211405
C    -2.001413  1.396961 -0.374863
N    -2.582924  1.061895  0.930769
N     0.779101  0.131939  0.700512
C     0.035333 -0.126086  1.719066
C    -0.761224 -1.345470  1.890904
N    -0.639205 -2.272431  0.887831
C     0.112524 -2.005876 -0.248069
C     0.819428 -0.788299 -0.321714
N    -1.537839 -1.598481  2.903933
C    -1.658467 -0.664917  3.913792
N    -0.856834  0.494321  3.852076
C    -0.061339  0.894878  2.810302
C     0.180342 -2.897938 -1.329266
C     0.908861 -2.579593 -2.468721
C     1.601575 -1.344996 -2.556524
C     1.551228 -0.478759 -1.480766
O    -2.405496 -0.802494  4.859220
O     0.512912  1.964320  2.787000
C     2.365654 -0.979600 -3.801565
C     0.954785 -3.548102 -3.619947
C    -1.346587 -3.546808  1.002116
H    -0.985689  1.151995  4.612409
H     2.058095  0.482717 -1.505999
H     3.151732 -1.710712 -4.019830
H     2.828194  0.003103 -3.689837
H     1.704419 -0.942486 -4.674692
H     0.555398 -3.092450 -4.532296
H     1.985226 -3.848482 -3.838001
H    -0.349044 -3.843080 -1.295272
H    -2.107456 -3.621549  0.220309
H    -1.819745 -3.582174  1.979516
H     0.375298 -4.448022 -3.405150
H    -0.631375 -4.365986  0.898593
H     1.523660  3.275639  0.162262
H     3.332635  3.508951 -1.517327
H     2.886340  2.980401 -3.908035
H     0.615940  2.239756 -4.595760
H    -1.191845  2.059863 -2.927127
H    -0.553345  2.494940  0.763499
H    -1.625406  3.511780 -0.191388
H    -1.444500  0.522027 -0.732670
H    -2.760678  1.623007 -1.138833
H    -3.307714  0.354834  0.843211
H    -3.021868  1.880903  1.344633

51
Point 222
C    -0.204104  2.377333 -2.609468
C     0.034346  2.680429 -1.265297
C     1.321361  3.082824 -0.890339
C     2.339519  3.196436 -1.834519
C     2.090374  2.891903 -3.173497
C     0.815971  2.476191 -3.556276
C    -1.041639  2.578938 -0.209685
C    -2.001261  1.396505 -0.371674
N    -2.582472  1.063164  0.934491
N     0.780766  0.131645  0.701846
C     0.036010 -0.126367  1.719700
C    -0.762009 -1.345011  1.890018
N    -0.640293 -2.271329  0.886299
C     0.112675 -2.004796 -0.248775
C     0.820926 -0.787917 -0.320994
N    -1.539709 -1.597907  2.902236
C    -1.660193 -0.664847  3.912600
N    -0.856652  0.493138  3.852776
C    -0.060389  0.893877  2.811639
C     0.180427 -2.896173 -1.330541
[truncated: 1,585,011 more chars]
